# Supplementary material for: Heteroannulations of cyanoacetamide-based MCR scaffolds utilizing formamide
Source: Beilstein J Org Chem. 2025 Jan 24;21:217–25. doi: 10.3762/bjoc.21.13 (PMC11773184; doi:10.3762/bjoc.21.13)
Supplement: File 3 — CIF file for 7b. [file Beilstein_J_Org_Chem-21-217-s003.cif]

 
data_cu_DP_24_0m_a
 
_audit_creation_method            'SHELXL-2019/1'
_shelx_SHELXL_version_number      '2019/1'
_chemical_name_systematic         ?
_chemical_name_common             ?
_chemical_melting_point           ?
_chemical_formula_moiety          'C14 H15 N3 O, C5 H6 O'
_chemical_formula_sum             'C19 H21 N3 O2' 
_chemical_formula_weight          323.39

loop_
 _atom_type_symbol
 _atom_type_description
 _atom_type_scat_dispersion_real
 _atom_type_scat_dispersion_imag
 _atom_type_scat_source
 'C'  'C'   0.0181   0.0091
 'International Tables Vol C Tables 4.2.6.8 and 6.1.1.4'
 'N'  'N'   0.0311   0.0180
 'International Tables Vol C Tables 4.2.6.8 and 6.1.1.4'
 'O'  'O'   0.0492   0.0322
 'International Tables Vol C Tables 4.2.6.8 and 6.1.1.4'
 'H'  'H'   0.0000   0.0000
 'International Tables Vol C Tables 4.2.6.8 and 6.1.1.4'
 
_space_group_crystal_system       monoclinic
_space_group_IT_number            14
_space_group_name_H-M_alt         'P 21/c'
_space_group_name_Hall            '-P 2ybc'
 
_shelx_space_group_comment
;
The symmetry employed for this shelxl refinement is uniquely defined
by the following loop, which should always be used as a source of
symmetry information in preference to the above space-group names.
They are only intended as comments.
;
 
loop_
 _space_group_symop_operation_xyz
 'x, y, z'
 '-x, y+1/2, -z+1/2'
 '-x, -y, -z'
 'x, -y-1/2, z-1/2'
 
_cell_length_a                    5.33600(10)
_cell_length_b                    16.4504(4)
_cell_length_c                    21.5018(6)
_cell_angle_alpha                 90
_cell_angle_beta                  94.726(2)
_cell_angle_gamma                 90
_cell_volume                      1881.00(8)
_cell_formula_units_Z             4
_cell_measurement_temperature     220(2)
_cell_measurement_reflns_used     4189
_cell_measurement_theta_min       3.39
_cell_measurement_theta_max       58.27
 
_exptl_crystal_description        'elongated needle'
_exptl_crystal_colour             yellow
_exptl_crystal_density_meas       ?
_exptl_crystal_density_method     ?
_exptl_crystal_density_diffrn     1.142          
_exptl_crystal_F_000              688
_exptl_transmission_factor_min    ?
_exptl_transmission_factor_max    ?
_exptl_crystal_size_max           0.025
_exptl_crystal_size_mid           0.020
_exptl_crystal_size_min           0.010
_exptl_absorpt_coefficient_mu     0.606
_shelx_estimated_absorpt_T_min    0.988
_shelx_estimated_absorpt_T_max    0.994
_exptl_absorpt_correction_type    multi-scan
_exptl_absorpt_correction_T_min   0.6540
_exptl_absorpt_correction_T_max   0.7516
_exptl_absorpt_process_details    
;
SADABS-2016/2 (Bruker,2016/2) was used for absorption correction.
wR2(int) was 0.1384 before and 0.0560 after correction.
The Ratio of minimum to maximum transmission is 0.8701.
The \l/2 correction factor is Not present.
;
_exptl_absorpt_special_details    ?
_diffrn_ambient_temperature       220(2)
_diffrn_radiation_wavelength      1.54178
_diffrn_radiation_type            CuK\a
_diffrn_source                    ?
_diffrn_measurement_device_type   'Bruker APEX-II CCD'
_diffrn_measurement_method        '\f and \w scans'
_diffrn_detector_area_resol_mean  ?
_diffrn_reflns_number             14243
_diffrn_reflns_av_unetI/netI      0.0281
_diffrn_reflns_av_R_equivalents   0.0408
_diffrn_reflns_limit_h_min        -5
_diffrn_reflns_limit_h_max        5
_diffrn_reflns_limit_k_min        -18
_diffrn_reflns_limit_k_max        16
_diffrn_reflns_limit_l_min        -22
_diffrn_reflns_limit_l_max        23
_diffrn_reflns_theta_min          3.387
_diffrn_reflns_theta_max          59.081
_diffrn_reflns_theta_full         59.081
_diffrn_measured_fraction_theta_max   0.998
_diffrn_measured_fraction_theta_full  0.998
_diffrn_reflns_Laue_measured_fraction_max    0.998
_diffrn_reflns_Laue_measured_fraction_full   0.998
_diffrn_reflns_point_group_measured_fraction_max   0.998
_diffrn_reflns_point_group_measured_fraction_full  0.998
_reflns_number_total              2688
_reflns_number_gt                 2019
_reflns_threshold_expression      'I > 2\s(I)'
_reflns_Friedel_coverage          0.000
_reflns_Friedel_fraction_max      .
_reflns_Friedel_fraction_full     .
 
_reflns_special_details
;
 Reflections were merged by SHELXL according to the crystal
 class for the calculation of statistics and refinement.
 
 _reflns_Friedel_fraction is defined as the number of unique
 Friedel pairs measured divided by the number that would be
 possible theoretically, ignoring centric projections and
 systematic absences.
;
 
_computing_data_collection        'Bruker APEX2'
_computing_cell_refinement        'Bruker SAINT'
_computing_data_reduction         'Bruker SAINT'
_computing_structure_solution     'SHELXS-97 (Sheldrick 2008)'
_computing_structure_refinement   'SHELXL-2019/1 (Sheldrick, 2019)'
_computing_molecular_graphics     ?
_computing_publication_material   ?
_refine_special_details           ?
_refine_ls_structure_factor_coef  Fsqd
_refine_ls_matrix_type            full
_refine_ls_weighting_scheme       calc
_refine_ls_weighting_details
'w=1/[\s^2^(Fo^2^)+(0.1848P)^2^+2.2846P] where P=(Fo^2^+2Fc^2^)/3'
_atom_sites_solution_primary      ?
_atom_sites_solution_secondary    ?
_atom_sites_solution_hydrogens    geom
_refine_ls_hydrogen_treatment     constr
_refine_ls_extinction_method      none
_refine_ls_extinction_coef        .
_refine_ls_number_reflns          2688
_refine_ls_number_parameters      218
_refine_ls_number_restraints      0
_refine_ls_R_factor_all           0.1198
_refine_ls_R_factor_gt            0.0968
_refine_ls_wR_factor_ref          0.3164
_refine_ls_wR_factor_gt           0.2876
_refine_ls_goodness_of_fit_ref    1.085
_refine_ls_restrained_S_all       1.085
_refine_ls_shift/su_max           0.000
_refine_ls_shift/su_mean          0.000
 
loop_
 _atom_site_label
 _atom_site_type_symbol
 _atom_site_fract_x
 _atom_site_fract_y
 _atom_site_fract_z
 _atom_site_U_iso_or_equiv
 _atom_site_adp_type
 _atom_site_occupancy
 _atom_site_site_symmetry_order  
 _atom_site_calc_flag
 _atom_site_refinement_flags_posn
 _atom_site_refinement_flags_adp
 _atom_site_refinement_flags_occupancy
 _atom_site_disorder_assembly
 _atom_site_disorder_group
O001 O 0.7684(6) 0.3838(2) 0.35750(15) 0.0629(10) Uani 1 1 d . . . . .
O002 O 0.9986(10) 0.1665(3) 0.2162(2) 0.1036(15) Uani 1 1 d . . . . .
N001 N 0.2205(7) 0.4111(2) 0.51273(16) 0.0497(10) Uani 1 1 d . . . . .
H001 H 0.097385 0.429180 0.533005 0.060 Uiso 1 1 calc R U . . .
N002 N 0.1816(6) 0.5070(2) 0.42870(16) 0.0490(10) Uani 1 1 d . . . . .
N003 N 0.4748(7) 0.4867(2) 0.35303(16) 0.0507(10) Uani 1 1 d . . . . .
C00A C 0.2809(8) 0.5261(3) 0.3771(2) 0.0515(11) Uani 1 1 d . . . . .
H00A H 0.212139 0.570986 0.354589 0.062 Uiso 1 1 calc R U . . .
C00B C 0.3765(8) 0.3460(3) 0.5306(2) 0.0514(11) Uani 1 1 d . . . . .
C00C C 0.9946(12) 0.2488(3) 0.2995(3) 0.0754(17) Uani 1 1 d . . . . .
H00C H 0.906958 0.290196 0.318664 0.090 Uiso 1 1 calc R U . . .
C00D C 0.7339(9) 0.2752(3) 0.4936(3) 0.0643(14) Uani 1 1 d . . . . .
H00D H 0.854016 0.268004 0.464449 0.077 Uiso 1 1 calc R U . . .
C00E C 0.5638(10) 0.5156(3) 0.2935(2) 0.0622(13) Uani 1 1 d . . . . .
H00B H 0.748054 0.515832 0.296772 0.075 Uiso 1 1 calc R U . . .
H00E H 0.506093 0.571556 0.285727 0.075 Uiso 1 1 calc R U . . .
C00F C 0.3782(9) 0.2969(3) 0.5828(2) 0.0620(13) Uani 1 1 d . . . . .
H00F H 0.260788 0.303683 0.612703 0.074 Uiso 1 1 calc R U . . .
C00G C 0.5596(10) 0.2378(4) 0.5889(3) 0.0749(16) Uani 1 1 d . . . . .
H00G H 0.565152 0.203477 0.623984 0.090 Uiso 1 1 calc R U . . .
C00H C 0.7351(10) 0.2263(4) 0.5457(3) 0.0759(16) Uani 1 1 d . . . . .
H00H H 0.855921 0.184908 0.551947 0.091 Uiso 1 1 calc R U . . .
C00I C 0.9007(14) 0.2174(4) 0.2485(4) 0.097(2) Uani 1 1 d . . . . .
H00I H 0.738848 0.235096 0.233997 0.116 Uiso 1 1 calc R U . . .
C00J C 0.4665(11) 0.4616(4) 0.2385(3) 0.0835(18) Uani 1 1 d . . . . .
H00J H 0.539395 0.481125 0.200905 0.100 Uiso 1 1 calc R U . . .
H00K H 0.528909 0.406232 0.246578 0.100 Uiso 1 1 calc R U . . .
C00K C 0.1124(12) 0.4059(5) 0.1685(3) 0.095(2) Uani 1 1 d . . . . .
H00L H -0.069527 0.407041 0.161676 0.142 Uiso 1 1 calc R U . . .
H00M H 0.168356 0.350321 0.175625 0.142 Uiso 1 1 calc R U . . .
H00N H 0.185281 0.427461 0.132079 0.142 Uiso 1 1 calc R U . . .
C00L C 0.1963(13) 0.4578(5) 0.2256(3) 0.092(2) Uani 1 1 d . . . . .
H00O H 0.131304 0.513132 0.218950 0.111 Uiso 1 1 calc R U . . .
H00P H 0.122274 0.435498 0.262196 0.111 Uiso 1 1 calc R U . . .
C00M C 1.261(2) 0.2183(10) 0.3310(6) 0.214(8) Uani 1 1 d . . . . .
H00Q H 1.419045 0.234802 0.319501 0.256 Uiso 1 1 calc R U . . .
C00N C 1.289(3) 0.0836(11) 0.4408(7) 0.241(8) Uani 1 1 d . . . . .
H00R H 1.458093 0.067041 0.446493 0.289 Uiso 1 1 calc R U . . .
H00S H 1.169489 0.060627 0.465385 0.289 Uiso 1 1 calc R U . . .
C00O C 1.207(3) 0.1487(8) 0.3909(11) 0.264(10) Uani 1 1 d . . . . .
H00T H 1.034018 0.153972 0.394781 0.316 Uiso 1 1 calc R U . . .
C005 C 0.2923(8) 0.4417(3) 0.45865(19) 0.0454(11) Uani 1 1 d . . . . .
C006 C 0.4943(7) 0.3974(3) 0.43922(19) 0.0464(11) Uani 1 1 d . . . . .
C008 C 0.5507(8) 0.3355(3) 0.4850(2) 0.0510(11) Uani 1 1 d . . . . .
C009 C 0.5950(8) 0.4179(3) 0.3821(2) 0.0513(12) Uani 1 1 d . . . . .
 
loop_
 _atom_site_aniso_label
 _atom_site_aniso_U_11
 _atom_site_aniso_U_22
 _atom_site_aniso_U_33
 _atom_site_aniso_U_23
 _atom_site_aniso_U_13
 _atom_site_aniso_U_12
O001 0.0553(19) 0.071(2) 0.065(2) -0.0173(17) 0.0202(16) 0.0013(16)
O002 0.135(4) 0.082(3) 0.095(3) -0.021(3) 0.021(3) 0.020(3)
N001 0.053(2) 0.051(2) 0.047(2) -0.0053(17) 0.0129(17) -0.0002(17)
N002 0.052(2) 0.046(2) 0.050(2) -0.0074(17) 0.0134(17) -0.0039(16)
N003 0.052(2) 0.053(2) 0.048(2) -0.0079(18) 0.0141(16) -0.0096(17)
C00A 0.055(3) 0.049(3) 0.052(3) -0.004(2) 0.009(2) -0.006(2)
C00B 0.047(2) 0.054(3) 0.053(3) -0.006(2) 0.002(2) -0.005(2)
C00C 0.093(4) 0.051(3) 0.088(4) -0.033(3) 0.042(3) -0.007(3)
C00D 0.047(3) 0.071(3) 0.074(3) -0.004(3) 0.002(2) 0.004(2)
C00E 0.066(3) 0.065(3) 0.058(3) -0.004(2) 0.021(2) -0.014(2)
C00F 0.060(3) 0.066(3) 0.060(3) 0.008(3) 0.002(2) -0.008(2)
C00G 0.066(3) 0.080(4) 0.077(4) 0.021(3) -0.007(3) -0.006(3)
C00H 0.060(3) 0.073(4) 0.092(4) 0.009(3) -0.006(3) 0.005(3)
C00I 0.112(5) 0.075(4) 0.109(5) 0.014(4) 0.049(5) 0.024(4)
C00J 0.084(4) 0.112(5) 0.057(3) 0.006(3) 0.023(3) -0.010(3)
C00K 0.087(4) 0.122(5) 0.074(4) -0.029(4) -0.001(3) -0.004(4)
C00L 0.094(5) 0.115(5) 0.070(4) -0.004(3) 0.019(3) 0.000(4)
C00M 0.119(7) 0.316(17) 0.216(12) -0.193(13) 0.081(8) -0.128(10)
C00N 0.208(15) 0.267(19) 0.233(16) -0.095(15) -0.068(12) -0.002(13)
C00O 0.213(15) 0.108(8) 0.44(3) -0.020(12) -0.147(17) 0.043(9)
C005 0.048(2) 0.044(2) 0.045(2) -0.0092(19) 0.0086(19) -0.0069(19)
C006 0.042(2) 0.047(2) 0.050(3) -0.010(2) 0.0057(19) -0.0063(18)
C008 0.046(2) 0.053(3) 0.054(3) -0.008(2) 0.0008(19) -0.008(2)
C009 0.049(3) 0.052(3) 0.055(3) -0.015(2) 0.010(2) -0.007(2)
 
_geom_special_details
;
 All esds (except the esd in the dihedral angle between two l.s. planes)
 are estimated using the full covariance matrix.  The cell esds are taken
 into account individually in the estimation of esds in distances, angles
 and torsion angles; correlations between esds in cell parameters are only
 used when they are defined by crystal symmetry.  An approximate (isotropic)
 treatment of cell esds is used for estimating esds involving l.s. planes.
;
 
loop_
 _geom_bond_atom_site_label_1
 _geom_bond_atom_site_label_2
 _geom_bond_distance
 _geom_bond_site_symmetry_2
 _geom_bond_publ_flag
O001 C009 1.237(5) . ?
O002 C00I 1.232(7) . ?
N001 C005 1.351(5) . ?
N001 C00B 1.392(6) . ?
N002 C00A 1.307(5) . ?
N002 C005 1.362(6) . ?
N003 C00A 1.358(6) . ?
N003 C009 1.421(6) . ?
N003 C00E 1.480(6) . ?
C00B C00F 1.383(7) . ?
C00B C008 1.415(6) . ?
C00C C00I 1.276(9) . ?
C00C C00M 1.603(17) . ?
C00D C00H 1.378(8) . ?
C00D C008 1.394(7) . ?
C00E C00J 1.536(8) . ?
C00F C00G 1.370(8) . ?
C00G C00H 1.386(8) . ?
C00J C00L 1.447(9) . ?
C00K C00L 1.532(9) . ?
C00M C00O 1.76(2) . ?
C00N C00O 1.55(2) . ?
C005 C006 1.394(6) . ?
C006 C009 1.422(6) . ?
C006 C008 1.431(6) . ?
 
loop_
 _geom_angle_atom_site_label_1
 _geom_angle_atom_site_label_2
 _geom_angle_atom_site_label_3
 _geom_angle
 _geom_angle_site_symmetry_1
 _geom_angle_site_symmetry_3
 _geom_angle_publ_flag
C005 N001 C00B 108.6(4) . . ?
C00A N002 C005 113.6(4) . . ?
C00A N003 C009 122.9(4) . . ?
C00A N003 C00E 119.0(4) . . ?
C009 N003 C00E 118.1(4) . . ?
N002 C00A N003 125.7(4) . . ?
C00F C00B N001 129.6(4) . . ?
C00F C00B C008 122.0(4) . . ?
N001 C00B C008 108.4(4) . . ?
C00I C00C C00M 120.5(6) . . ?
C00H C00D C008 118.6(5) . . ?
N003 C00E C00J 111.6(4) . . ?
C00G C00F C00B 116.7(5) . . ?
C00F C00G C00H 122.9(5) . . ?
C00D C00H C00G 120.5(5) . . ?
O002 C00I C00C 127.3(7) . . ?
C00L C00J C00E 116.1(5) . . ?
C00J C00L C00K 113.4(5) . . ?
C00C C00M C00O 108.8(7) . . ?
C00N C00O C00M 154.1(16) . . ?
N001 C005 N002 123.9(4) . . ?
N001 C005 C006 110.1(4) . . ?
N002 C005 C006 126.0(4) . . ?
C005 C006 C009 119.4(4) . . ?
C005 C006 C008 106.9(4) . . ?
C009 C006 C008 133.7(4) . . ?
C00D C008 C00B 119.3(4) . . ?
C00D C008 C006 134.6(4) . . ?
C00B C008 C006 106.1(4) . . ?
O001 C009 N003 120.0(4) . . ?
O001 C009 C006 127.7(5) . . ?
N003 C009 C006 112.3(4) . . ?
 
_refine_diff_density_max    0.711
_refine_diff_density_min   -0.331
_refine_diff_density_rms    0.079

_shelx_res_file
;
TITL cu_DP_24_0m_a.res in P2(1)/c
    cu_DP_24_0m_a.res
    created by SHELXL-2019/1 at 12:26:55 on 04-Aug-2024
REM Old TITL cu_DP_24_0m in P2(1)/c
REM SHELXT solution in P2(1)/c: R1 0.208, Rweak 0.014, Alpha 0.034
REM <I/s>   0.396 for  118 systematic absences,  Orientation as input
REM Formula found by SHELXT:  C19 N3 O2

CELL  1.54178   5.3360  16.4504  21.5018   90.000   94.726   90.000
ZERR  4   0.0001   0.0004   0.0006    0.000    0.002    0.000
LATT  1
SYMM -X, 1/2+Y, 1/2-Z
SFAC C N O H
UNIT 76 12 8 84
TEMP -53.150
SIZE 0.01 0.02 0.025
L.S. 10
BOND
LIST 4
FMAP 2
PLAN 20
ACTA
WGHT    0.184800    2.284600
FVAR       0.68159
O001  3    0.768442    0.383809    0.357504    11.00000    0.05526    0.07070 =
         0.06516   -0.01728    0.02024    0.00135
O002  3    0.998583    0.166496    0.216173    11.00000    0.13458    0.08250 =
         0.09548   -0.02056    0.02056    0.02003
N001  2    0.220506    0.411143    0.512730    11.00000    0.05263    0.05052 =
         0.04748   -0.00528    0.01287   -0.00018
AFIX  43
H001  4    0.097385    0.429180    0.533005    11.00000   -1.20000
AFIX   0
N002  2    0.181607    0.507044    0.428703    11.00000    0.05181    0.04617 =
         0.05039   -0.00741    0.01341   -0.00388
N003  2    0.474776    0.486719    0.353034    11.00000    0.05209    0.05349 =
         0.04826   -0.00793    0.01408   -0.00962
C00A  1    0.280898    0.526115    0.377053    11.00000    0.05493    0.04854 =
         0.05181   -0.00450    0.00949   -0.00639
AFIX  43
H00A  4    0.212139    0.570986    0.354589    11.00000   -1.20000
AFIX   0
C00B  1    0.376537    0.345954    0.530578    11.00000    0.04699    0.05396 =
         0.05295   -0.00624    0.00223   -0.00508
C00C  1    0.994570    0.248833    0.299473    11.00000    0.09280    0.05145 =
         0.08760   -0.03288    0.04182   -0.00743
AFIX  43
H00C  4    0.906958    0.290196    0.318664    11.00000   -1.20000
AFIX   0
C00D  1    0.733891    0.275187    0.493589    11.00000    0.04728    0.07148 =
         0.07374   -0.00394    0.00197    0.00393
AFIX  43
H00D  4    0.854016    0.268004    0.464449    11.00000   -1.20000
AFIX   0
C00E  1    0.563782    0.515638    0.293507    11.00000    0.06630    0.06463 =
         0.05841   -0.00374    0.02118   -0.01365
AFIX  23
H00B  4    0.748054    0.515832    0.296772    11.00000   -1.20000
H00E  4    0.506093    0.571556    0.285727    11.00000   -1.20000
AFIX   0
C00F  1    0.378213    0.296851    0.582848    11.00000    0.05977    0.06570 =
         0.05986    0.00756    0.00157   -0.00797
AFIX  43
H00F  4    0.260788    0.303683    0.612703    11.00000   -1.20000
AFIX   0
C00G  1    0.559555    0.237770    0.588928    11.00000    0.06630    0.07955 =
         0.07686    0.02096   -0.00670   -0.00561
AFIX  43
H00G  4    0.565152    0.203477    0.623984    11.00000   -1.20000
AFIX   0
C00H  1    0.735091    0.226320    0.545694    11.00000    0.06040    0.07323 =
         0.09204    0.00880   -0.00611    0.00475
AFIX  43
H00H  4    0.855921    0.184908    0.551947    11.00000   -1.20000
AFIX   0
C00I  1    0.900729    0.217407    0.248493    11.00000    0.11204    0.07500 =
         0.10947    0.01393    0.04931    0.02392
AFIX  43
H00I  4    0.738848    0.235096    0.233997    11.00000   -1.20000
AFIX   0
C00J  1    0.466470    0.461573    0.238507    11.00000    0.08391    0.11199 =
         0.05729    0.00648    0.02261   -0.00994
AFIX  23
H00J  4    0.539395    0.481125    0.200905    11.00000   -1.20000
H00K  4    0.528909    0.406232    0.246578    11.00000   -1.20000
AFIX   0
C00K  1    0.112407    0.405899    0.168513    11.00000    0.08650    0.12195 =
         0.07411   -0.02902   -0.00093   -0.00365
AFIX 137
H00L  4   -0.069527    0.407041    0.161676    11.00000   -1.50000
H00M  4    0.168356    0.350321    0.175625    11.00000   -1.50000
H00N  4    0.185281    0.427461    0.132079    11.00000   -1.50000
AFIX   0
C00L  1    0.196307    0.457828    0.225629    11.00000    0.09431    0.11472 =
         0.06967   -0.00360    0.01882    0.00041
AFIX  23
H00O  4    0.131304    0.513132    0.218950    11.00000   -1.20000
H00P  4    0.122274    0.435498    0.262196    11.00000   -1.20000
AFIX   0
C00M  1    1.260679    0.218316    0.331030    11.00000    0.11902    0.31643 =
         0.21643   -0.19295    0.08120   -0.12803
AFIX  43
H00Q  4    1.419045    0.234802    0.319501    11.00000   -1.20000
AFIX   0
C00N  1    1.289102    0.083551    0.440840    11.00000    0.20848    0.26665 =
         0.23327   -0.09525   -0.06791   -0.00209
AFIX  93
H00R  4    1.458093    0.067041    0.446493    11.00000   -1.20000
H00S  4    1.169489    0.060627    0.465385    11.00000   -1.20000
AFIX   0
C00O  1    1.207471    0.148744    0.390919    11.00000    0.21265    0.10774 =
         0.44200   -0.01953   -0.14664    0.04275
AFIX  43
H00T  4    1.034018    0.153972    0.394781    11.00000   -1.20000
AFIX   0
C005  1    0.292301    0.441711    0.458646    11.00000    0.04778    0.04408 =
         0.04519   -0.00923    0.00858   -0.00692
C006  1    0.494261    0.397352    0.439222    11.00000    0.04239    0.04724 =
         0.04983   -0.00964    0.00571   -0.00631
C008  1    0.550738    0.335482    0.485035    11.00000    0.04556    0.05329 =
         0.05367   -0.00758    0.00079   -0.00818
C009  1    0.595029    0.417861    0.382079    11.00000    0.04872    0.05152 =
         0.05457   -0.01473    0.01000   -0.00728
HKLF 4


REM  cu_DP_24_0m_a.res in P2(1)/c
REM wR2 = 0.3164, GooF = S = 1.085, Restrained GooF = 1.085 for all data
REM R1 = 0.0968 for 2019 Fo > 4sig(Fo) and 0.1198 for all 2688 data
REM 218 parameters refined using 0 restraints

END

WGHT      0.1848      2.2849

REM Highest difference peak  0.711,  deepest hole -0.331,  1-sigma level  0.079
Q1    1   1.2467  0.2424  0.3104  11.00000  0.05    0.71
Q2    1   1.1918  0.1557  0.4135  11.00000  0.05    0.67
Q3    1   1.3208  0.1541  0.3465  11.00000  0.05    0.67
Q4    1   0.3244  0.4037  0.2297  11.00000  0.05    0.58
Q5    1   1.0931  0.1385  0.3815  11.00000  0.05    0.58
Q6    1   0.3398  0.5141  0.2406  11.00000  0.05    0.54
Q7    1   1.2677  0.2110  0.3725  11.00000  0.05    0.40
Q8    1   1.2535  0.0631  0.4855  11.00000  0.05    0.37
Q9    1   1.3488  0.0635  0.4387  11.00000  0.05    0.31
Q10   1   1.2783  0.0070  0.4220  11.00000  0.05    0.20
Q11   1   1.2302  0.2082  0.4532  11.00000  0.05    0.20
Q12   1   0.3962  0.4013  0.4344  11.00000  0.05    0.13
Q13   1   1.2007  0.1974  0.2330  11.00000  0.05    0.12
Q14   1   0.6843  0.1117  0.3679  11.00000  0.05    0.11
Q15   1   1.3336  0.3110  0.3043  11.00000  0.05    0.11
Q16   1   0.2457  0.3720  0.2708  11.00000  0.05    0.11
Q17   1   0.9262  0.1796  0.2435  11.00000  0.05    0.11
Q18   1   0.3260  0.3407  0.2562  11.00000  0.05    0.11
Q19   1   1.3994 -0.0413  0.4695  11.00000  0.05    0.11
Q20   1   0.4990  0.3992  0.4121  11.00000  0.05    0.10
;
_shelx_res_checksum   40835

_shelx_hkl_file
;
   1   0   0 2160.18   52.59
   2   0   0  368.56   12.80
  -3   0   0  274.27   11.90
   3   0   0  270.57    8.70
   3   0   0  281.67   12.20
   3   0   0  280.97    8.70
   4   0   0  425.46   17.60
   4   0   0  410.06   12.50
   4   0   0  395.66   12.50
   5   0   0   -0.30    2.40
   5   0   0    3.20    2.20
   0  -1   0    0.40    0.50
   0  -1   0   -0.10    0.50
   0  -1   0    0.20    0.30
  -1  -1   0  262.17    6.90
   1  -1   0  263.57    8.30
  -1  -1   0  251.37    7.20
  -1  -1   0  281.37    8.50
   1   1   0  254.47    8.70
  -2  -1   0   27.70    3.60
   2  -1   0   27.10    3.90
   2   1   0   27.00    4.00
  -3  -1   0    3.10    2.40
   3  -1   0    2.90    1.80
   3  -1   0    0.90    2.60
   3  -1   0    3.70    1.60
   3   1   0    3.10    2.80
   3   1   0    4.60    1.70
   3   1   0    5.20    1.60
   4  -1   0    7.60    2.40
   4  -1   0   10.00    2.50
   4  -1   0    9.50    3.90
   4   1   0    6.40    2.00
  -4   1   0    3.00    4.00
   4   1   0   10.80    2.40
   4   1   0   11.70    4.20
   5  -1   0   95.29    5.50
   5  -1   0   82.99    5.30
   5   1   0   84.69    5.00
   5   1   0   86.09    4.90
   0  -2   0   85.59    3.70
   0   2   0   85.59    3.80
  -1  -2   0 1457.45   35.50
   1  -2   0 1438.86   34.90
   1   2   0 1436.86   35.70
   1   2   0 1413.96   34.20
   2  -2   0   29.80    3.80
   2  -2   0   28.00    2.60
  -2  -2   0   29.60    3.90
   2  -2   0   26.30    2.60
   2   2   0   28.40    3.80
  -2   2   0   26.90    2.20
  -3  -2   0  711.93   22.20
   3  -2   0  722.33   19.00
   3  -2   0  717.73   19.10
   3  -2   0  694.23   22.20
   3   2   0  694.13   18.30
   3   2   0  702.53   18.40
   3   2   0  735.43   23.30
   4  -2   0    6.70    2.40
   4  -2   0    6.80    2.60
   4  -2   0    5.00    3.20
   4   2   0    8.00    2.10
  -4   2   0    3.00    4.00
   4   2   0    4.10    3.30
   4   2   0    4.30    1.80
   5  -2   0    2.00    2.50
   5  -2   0    2.70    2.40
   5   2   0    1.70    1.80
   5   2   0   -3.60    1.80
   0  -3   0   -0.60    1.80
  -1  -3   0 2360.36   57.19
   1  -3   0 2412.36   57.99
  -1  -3   0 2533.05   59.29
  -1  -3   0 2460.25   58.29
   1   3   0 2468.75   58.49
   1   3   0 2478.25   59.09
  -2  -3   0  173.78    5.00
   2  -3   0  177.28    7.60
  -2  -3   0  171.28    7.80
   2   3   0  162.88    8.20
   3  -3   0    1.30    1.60
   3  -3   0    0.80    2.20
   3  -3   0    1.90    1.70
  -3  -3   0   -3.00    2.00
   3   3   0   -0.10    1.00
   3   3   0   -0.20    1.20
   3   3   0    1.00    2.60
   4  -3   0    4.40    3.40
   4  -3   0    2.10    2.20
   4  -3   0    1.30    2.20
   4   3   0    1.50    1.50
   4   3   0    1.60    3.50
   4   3   0    2.80    1.70
   5  -3   0   15.60    3.10
   5  -3   0   15.90    3.30
   0  -4   0 1630.34   40.90
   0   4   0 1624.34   38.40
   1  -4   0   67.79    3.50
  -1  -4   0   72.69    4.90
  -1  -4   0   67.59    3.60
   1   4   0   74.39    5.20
  -1   4   0   70.59    2.50
   1   4   0   67.29    4.30
   2  -4   0    0.10    1.80
  -2  -4   0    2.50    1.80
  -2  -4   0    2.20    2.20
  -2   4   0    1.40    0.80
  -2   4   0   -0.40    2.10
   2   4   0    1.00    2.40
   3  -4   0    2.30    1.60
   3  -4   0   -0.50    1.80
  -3  -4   0    0.70    2.20
   3  -4   0    3.20    1.80
  -3  -4   0    2.70    1.70
   3   4   0    0.80    1.40
   3   4   0    2.50    3.50
   3   4   0    0.10    0.90
  -3   4   0    0.90    1.60
   4  -4   0   23.30    3.70
   4  -4   0   24.10    3.30
  -4  -4   0   33.00    3.40
   4   4   0   27.40    5.50
   5  -4   0    0.00    2.20
   5  -4   0    4.60    2.70
  -5  -4   0    6.10    2.30
   0  -5   0   -0.70    1.90
   0  -5   0    0.80    2.20
   0   5   0    0.50    1.10
   0   5   0   -0.90    2.60
  -1  -5   0    4.70    2.60
  -1  -5   0    5.90    2.30
   1   5   0    8.00    2.70
  -1   5   0    6.10    2.80
   1   5   0    7.50    2.10
  -1   5   0    9.10    1.20
   2  -5   0   39.90    3.40
   2  -5   0   40.80    3.30
  -2  -5   0   38.90    3.50
   2  -5   0   42.50    3.20
   2  -5   0   43.40    3.30
   2   5   0   39.20    3.60
  -2   5   0   43.50    4.90
   2   5   0   49.60    5.20
  -3  -5   0   11.80    2.50
   3  -5   0   12.50    2.80
  -3  -5   0    9.40    3.10
   3  -5   0    9.30    2.10
   3  -5   0    9.90    2.50
  -3   5   0   12.50    2.70
  -3   5   0    9.80    1.40
   3   5   0    9.70    3.60
  -4  -5   0   27.10    3.60
   4  -5   0   16.40    2.90
   4  -5   0   19.20    3.20
  -4   5   0   23.60    2.10
   4   5   0   28.30    5.40
  -5  -5   0   13.40    2.90
   5  -5   0    9.80    3.20
   5  -5   0    6.30    2.80
   0  -6   0  250.47   10.50
   0  -6   0  260.57    8.30
   0   6   0  264.07    7.20
   0   6   0  243.88   10.60
  -1  -6   0  133.39    7.50
   1  -6   0  121.99    6.00
   1   6   0  131.59    6.00
  -1   6   0  127.09   12.20
   1   6   0  143.59    7.70
   2  -6   0  279.37    9.10
   2  -6   0  272.67    8.90
  -2  -6   0  280.57    9.30
   2  -6   0  284.97    8.70
  -2  -6   0  284.07   11.70
   2  -6   0  274.47    8.70
  -2   6   0  287.57   11.60
  -2   6   0  281.77    7.80
   2   6   0  271.27   11.20
   2   6   0  273.17    9.90
   3  -6   0    5.10    2.30
  -3  -6   0    1.80    2.90
   3  -6   0    1.20    2.20
  -3  -6   0    0.70    2.50
   3  -6   0   -1.70    2.10
  -3   6   0    3.10    1.20
  -3   6   0    5.00    2.40
   3   6   0    3.00    2.90
   4  -6   0   39.80    4.30
  -4  -6   0   40.10    4.50
   4  -6   0   44.50    4.50
   4   6   0   34.40    6.30
  -4   6   0   35.10    2.70
  -5  -6   0    2.50    2.60
   5  -6   0    4.70    2.50
   5  -6   0    3.30    2.80
  -5   6   0    6.90    1.70
   0  -7   0   -1.30    2.60
   0  -7   0   -2.20    2.40
   0  -7   0    1.70    2.10
   0   7   0    0.80    1.30
   1  -7   0  230.78    7.10
  -1  -7   0  230.08   10.70
   1  -7   0  230.38    9.00
  -1  -7   0  229.48    8.30
   1   7   0  236.68   10.70
  -1   7   0  236.68   11.10
   2  -7   0  184.18    6.60
  -2  -7   0  169.68    7.20
   2  -7   0  170.78    7.20
  -2  -7   0  182.88    9.40
   2  -7   0  180.98    6.80
   2   7   0  187.38    8.80
  -2   7   0  179.88    5.80
  -2   7   0  174.68    9.40
  -3  -7   0   -2.80    2.60
   3  -7   0    4.00    2.20
   3  -7   0    7.30    2.60
  -3  -7   0    3.20    2.60
   3   7   0    4.80    2.90
  -3   7   0    0.60    2.30
   4  -7   0    1.60    2.60
   4  -7   0    0.30    2.10
  -4  -7   0    9.20    4.20
  -4   7   0    3.40    1.70
   5  -7   0    2.00    2.40
   5  -7   0    0.50    2.50
  -5  -7   0    1.60    2.40
  -5   7   0    5.40    1.80
   0  -8   0  417.76   13.80
   0  -8   0  402.16   16.20
   0  -8   0  407.06   12.40
   0   8   0  410.66   16.10
   1  -8   0   -0.40    2.90
  -1  -8   0   -0.80    3.00
  -1  -8   0    1.50    2.40
   1  -8   0    1.70    1.40
   1  -8   0    0.90    2.50
  -1  -8   0    0.30    2.50
   1   8   0   -2.70    2.70
  -1   8   0   -1.30    3.40
  -1   8   0    1.40    1.40
   2  -8   0    2.20    1.80
  -2  -8   0    0.40    2.40
  -2  -8   0    7.10    3.20
  -2  -8   0    2.20    2.70
   2  -8   0   -0.80    1.70
  -2   8   0    2.20    1.30
  -2   8   0    1.20    2.60
   2   8   0    3.70    2.60
   3  -8   0   92.69    5.30
  -3  -8   0   88.99    6.10
  -3  -8   0   80.19    7.30
   3  -8   0   91.09    5.40
  -3   8   0   86.69    7.40
  -3   8   0   90.89    4.20
  -4  -8   0   56.59    5.50
   4  -8   0   46.40    4.70
   4  -8   0   51.89    5.00
  -4   8   0   47.40    3.30
  -5  -8   0   -1.00    2.40
   5  -8   0    0.00    2.50
   5  -8   0    1.20    2.40
  -5   8   0   -0.60    1.60
   0  -9   0   -1.90    3.00
   0   9   0    0.00    3.40
   0   9   0   -1.70    1.30
   1  -9   0  166.78    6.20
   1  -9   0  177.48    9.50
  -1  -9   0  182.88   10.40
   1  -9   0  175.58    6.00
  -1  -9   0  177.28    8.80
  -1  -9   0  162.68    7.40
   1   9   0  192.88   10.50
   2  -9   0   21.50    3.80
  -2  -9   0   19.30    3.50
   2  -9   0   18.10    2.70
  -2  -9   0   30.10    4.90
   2  -9   0   18.50    3.00
  -2  -9   0   12.10    3.60
  -2   9   0   13.40    4.00
  -2   9   0   15.50    2.20
   3  -9   0  102.09    7.00
  -3  -9   0   93.09    6.80
   3  -9   0   89.49    6.30
  -3   9   0   92.79    4.50
  -3   9   0   90.09    7.90
   4  -9   0   20.90    3.60
   4  -9   0   19.90    3.60
  -4  -9   0   21.30    4.30
  -4   9   0   24.50    3.00
   5  -9   0    0.70    2.30
  -5  -9   0   -2.00    2.30
   5  -9   0    0.50    2.30
   0 -10   0   41.10    4.00
   0 -10   0   41.40    5.40
   0  10   0   33.90    2.90
   0  10   0   33.10    6.40
   1 -10   0   55.39    3.40
   1 -10   0   52.49    3.50
  -1 -10   0   57.09    4.90
  -1 -10   0   63.29    6.90
   1 -10   0   55.89    5.60
  -1  10   0   61.29    8.00
  -1  10   0   60.69    3.60
   1  10   0   65.29    7.20
   2 -10   0   22.80    3.00
   2 -10   0   22.80    3.90
  -2 -10   0   19.10    3.80
  -2 -10   0   15.30    4.60
  -2 -10   0   30.60    7.60
   2 -10   0   26.30    3.20
  -2  10   0   20.20    2.70
  -2  10   0   27.10    6.10
   2  10   0   16.90    4.10
  -3 -10   0   86.99    6.80
   3 -10   0   93.59    7.10
   3 -10   0   77.49    5.90
  -3  10   0   87.59    8.40
  -3  10   0   77.19    4.50
   4 -10   0    1.30    2.70
  -4 -10   0    2.80    3.20
   4 -10   0    3.90    2.80
  -4  10   0    4.00    2.00
   0 -11   0    3.50    2.20
   0 -11   0    3.50    3.60
   0  11   0   -0.20    1.30
   0  11   0    1.70    3.10
   1 -11   0  184.88    6.90
   1 -11   0  193.28    6.80
  -1 -11   0  204.38    8.90
   1 -11   0  194.48    9.70
  -1 -11   0  211.88   10.60
   1  11   0  211.48   15.20
  -1  11   0  185.88   12.30
  -2 -11   0   58.59    7.00
  -2 -11   0   47.80    5.70
   2 -11   0   51.79    4.10
   2 -11   0   56.79    4.30
   2 -11   0   50.49    5.60
  -2  11   0   51.29    7.90
  -2  11   0   51.09    3.80
  -3 -11   0  140.59    8.40
   3 -11   0  148.79    7.10
   3 -11   0  154.98    7.20
  -3  11   0  156.58   10.90
  -3  11   0  142.99    6.50
   4 -11   0   38.90    4.30
  -4 -11   0   37.10    5.10
   4 -11   0   30.90    4.00
  -4  11   0   39.90    3.70
   0 -12   0  308.77   13.60
   0  12   0  307.77   10.60
   0  12   0  327.97   16.70
   1 -12   0    2.40    1.70
   1 -12   0    2.90    3.30
  -1 -12   0    0.70    3.50
  -1 -12   0    0.00    2.80
  -1  12   0    1.30    4.00
  -1  12   0    3.50    2.00
   1  12   0   -2.30    3.60
  -2 -12   0  103.59    8.50
   2 -12   0  124.49    6.60
   2 -12   0  133.09    8.70
  -2 -12   0  119.99    7.90
  -2  12   0  111.89   10.60
  -2  12   0  105.79    5.90
  -3 -12   0   -5.10    3.10
   3 -12   0   -1.00    2.60
   3 -12   0   -0.20    2.20
  -3  12   0   -0.70    1.90
  -3  12   0    3.30    4.00
  -4 -12   0    0.10    2.80
   4 -12   0    1.60    2.70
   4 -12   0   -0.30    2.00
  -4  12   0    0.00    1.80
   0 -13   0    1.80    4.40
   0  13   0    0.40    1.60
   0  13   0   -1.90    4.10
   1 -13   0    6.00    3.90
  -1 -13   0    3.30    3.00
  -1 -13   0   13.60    5.10
  -1  13   0    5.70    4.30
   1  13   0    2.50    4.70
  -1  13   0    9.00    2.80
   2 -13   0   24.90    3.20
   2 -13   0   26.10    3.50
  -2 -13   0   14.00    4.70
  -2 -13   0   29.90    5.20
  -2  13   0   27.10    3.80
  -2  13   0   27.20    6.90
  -3 -13   0   -1.30    3.50
   3 -13   0   -4.00    3.00
   3 -13   0   -2.00    2.60
  -3  13   0    0.40    2.10
  -3  13   0    7.50    5.00
  -4 -13   0    1.30    2.60
   4 -13   0    2.90    2.70
   4 -13   0    3.40    2.40
  -4  13   0    5.10    2.00
   0 -14   0    6.40    4.40
   0  14   0    3.80    4.90
  -1 -14   0    4.60    3.40
   1 -14   0    2.60    3.60
  -1 -14   0    2.40    4.10
  -1  14   0    5.50    4.10
  -1  14   0    1.80    4.60
  -2 -14   0   28.80    6.20
   2 -14   0   31.90    3.50
   2 -14   0   25.10    3.50
  -2 -14   0   27.30    5.00
   2 -14   0   19.10    4.40
  -2  14   0   33.90    4.00
  -2  14   0   21.30    5.80
   3 -14   0    6.10    3.00
  -3 -14   0    5.00    3.70
   0 -15   0    0.50    3.80
   0  15   0   -1.70    4.70
  -1 -15   0    2.80    4.10
   1 -15   0    4.90    3.00
  -1  15   0    6.90    2.80
   1  15   0   -3.00    7.00
  -1  15   0    3.30    4.70
  -2 -15   0    6.40    3.60
  -2 -15   0    9.10    4.60
   2 -15   0    2.40    2.70
  -2  15   0    1.60    4.90
  -2  15   0    1.90    2.60
  -3 -15   0    2.30    3.10
   3 -15   0    4.40    1.80
  -3  15   0   -1.70    1.70
   0 -16   0   29.80    5.40
   0  16   0   51.99    8.30
   1 -16   0    3.00    2.40
  -1 -16   0    9.90    4.30
  -1  16   0   23.80    6.20
  -1  16   0   10.90    4.00
  -2 -16   0   -1.80    3.90
   2 -16   0   -0.30    2.10
  -2 -16   0   -0.30    4.10
  -2  16   0    3.20    2.50
   0 -17   0   -2.40    2.80
  -1 -17   0    1.00    2.70
   1 -17   0   -0.40    2.40
  -2 -17   0    1.30    3.30
   2 -17   0    0.60    1.50
   0 -18   0    6.60    3.10
  -1 -18   0   -0.30    2.40
   1 -18   0   -0.90    2.20
   5   0  -1   -0.70    2.10
   5   0  -1    0.90    2.20
   5   0  -1   -5.00    4.00
   4   0  -1   -0.20    1.80
   4   0  -1    0.80    1.80
   4   0  -1   -1.60    2.90
   3   0  -1   -0.80    1.40
   3   0  -1    1.10    2.70
   3   0  -1   -0.50    1.20
  -3   0   1   -3.80    1.90
   2   0  -1   -0.70    2.20
   1   0  -1   -1.90    2.30
   0   0   1   -0.10    0.40
  -1   0  -1   -0.80    0.90
   2   0   1   -1.70    2.10
   3   0   1    1.60    2.70
   3   0   1    0.30    1.30
   3   0   1    0.10    1.50
   4   0   1   -3.10    1.80
   4   0   1    0.70    1.80
   4   0   1   -1.40    3.00
   5   0   1   -0.20    2.20
   5   0   1   -2.90    2.10
   5  -1  -1    9.60    2.70
   5  -1  -1   10.40    2.90
   5  -1  -1   -5.90    5.50
   5   1  -1   10.20    2.60
   5   1  -1    6.70    2.30
   5   1  -1   -3.70    4.80
   4  -1  -1   52.39    6.70
   4  -1  -1   49.00    4.10
   4  -1  -1   52.39    4.10
   4   1  -1   53.29    7.00
   4   1  -1   47.60    3.70
   4   1  -1   50.89    3.90
  -4   1   1   47.10    7.10
   3  -1  -1   52.89    6.00
  -3  -1   1   55.39    5.80
   3  -1  -1   59.39    3.70
   3  -1  -1   65.39    3.80
   3   1  -1   61.59    3.50
   3   1  -1   52.19    3.40
   3   1  -1   55.69    6.00
  -2  -1   1  646.84   16.20
   2  -1  -1  656.43   19.60
  -2  -1   1  688.33   19.90
   2   1  -1  640.24   19.90
  -1  -1   1 1876.51   46.10
   1  -1  -1 1856.01   45.70
  -1  -1   1 1935.11   44.30
  -1   1   1 1915.71   44.20
   1   1  -1 1863.71   46.00
   0   1  -1 5296.87  122.09
   0   1   1 5330.57  122.59
   1  -1   1  951.20   23.60
  -1  -1  -1  980.10   23.20
  -1   1  -1  921.31   22.60
   1   1   1  921.41   24.00
  -2  -1  -1  153.98    6.60
  -2  -1  -1  146.69    5.30
   2  -1   1  157.38    7.20
   2   1   1  152.68    7.50
  -3  -1  -1   88.19    6.00
   3  -1   1   82.19    4.30
   3  -1   1   84.59    4.20
   3  -1   1   74.89    6.20
   3   1   1   78.29    6.70
   3   1   1   82.19    4.00
   3   1   1   76.09    3.90
   4  -1   1  104.49    5.40
   4  -1   1  101.59    8.40
   4  -1   1  101.39    5.40
   4   1   1  110.49    5.20
   4   1   1   94.39    5.00
   4   1   1   94.59    8.50
   5  -1   1   -1.00    2.10
   5  -1   1    0.00    2.40
   5   1   1   -1.70    2.00
   5   1   1   -1.80    2.30
   5  -2  -1    9.20    2.90
   5  -2  -1    8.30    2.60
   5   2  -1   15.60    6.30
   4  -2  -1   42.00    4.20
   4  -2  -1   39.30    4.00
   4  -2  -1   38.10    6.00
   4   2  -1   32.30    3.40
   4   2  -1   33.30    6.10
  -4   2   1   39.20    5.90
   4   2  -1   32.10    3.20
   3  -2  -1  181.88    9.70
   3  -2  -1  188.88    6.80
  -3  -2   1  172.88    9.50
   3  -2  -1  181.48    6.90
   3   2  -1  180.58    6.30
   3   2  -1  184.78    6.20
   3   2  -1  181.78   10.00
  -2  -2   1  170.48    5.70
   2  -2  -1  171.08    5.80
   2  -2  -1  178.28    8.00
   2  -2  -1  156.78    5.80
  -2  -2   1  178.38    8.40
  -2   2   1  161.98    5.70
  -1  -2   1 1441.36   35.30
  -1  -2   1 1374.26   34.00
   1  -2  -1 1399.86   34.40
   1   2  -1 1409.36   33.60
   1   2  -1 1346.87   34.90
  -1   2   1 1413.86   33.80
   0  -2   1    4.00    1.30
   0  -2   1    5.10    1.40
   0   2   1    4.00    1.40
   0   2  -1    5.50    0.80
  -1  -2  -1    0.90    1.50
   1  -2   1    0.40    1.40
   1   2   1   -0.60    1.40
   1   2   1    0.10    1.80
   2  -2   1   31.40    2.70
   2  -2   1   33.60    3.90
  -2  -2  -1   28.70    3.40
   2  -2   1   32.50    2.70
   2   2   1   32.10    3.90
  -2   2  -1   25.00    2.60
   3  -2   1  188.48    9.20
   3  -2   1  188.38    6.80
  -3  -2  -1  188.98    8.40
   3  -2   1  191.78    6.90
   3   2   1  199.98    6.50
   3   2   1  183.18    6.40
   3   2   1  188.38    9.90
   4  -2   1    2.50    2.10
   4  -2   1    3.40    3.20
   4  -2   1    4.80    2.30
   4   2   1    5.10    1.90
   4   2   1    5.40    2.00
   4   2   1    0.90    2.60
   5  -2   1    5.30    2.60
   5  -2   1    5.80    2.70
   5   2   1    6.80    2.20
   5  -3  -1   16.20    3.20
   5  -3  -1   18.30    3.40
   4  -3  -1   42.50    4.20
   4  -3  -1   53.49    6.90
   4  -3  -1   38.20    4.00
   4   3  -1   44.80    3.50
   4   3  -1   35.60    6.30
   4   3  -1   44.20    3.20
   3  -3  -1    4.50    1.90
  -3  -3   1    3.90    2.80
   3  -3  -1   10.20    2.30
   3  -3  -1    6.40    2.90
   3   3  -1    3.40    2.60
   3   3  -1    7.60    1.60
   2  -3  -1   86.59    5.70
  -2  -3   1   86.39    6.20
  -2  -3   1   86.09    4.30
  -2  -3   1   84.29    3.30
  -2   3   1   88.99    4.60
   2   3  -1   84.59    6.10
  -1  -3   1  781.52   21.50
  -1  -3   1  744.53   19.00
   1  -3  -1  793.52   20.30
  -1  -3   1  797.62   20.30
   1   3  -1  790.02   21.10
  -1   3   1  777.42   20.60
   1   3  -1  789.12   20.50
   0  -3   1   75.39    4.80
   0  -3  -1   71.09    4.50
   0   3   1   70.79    5.50
   0   3  -1   70.89    2.60
  -1  -3  -1 3595.44   84.49
   1  -3   1 3483.85   83.29
  -1  -3  -1 3520.75   82.99
  -1   3  -1 3587.44   82.69
   1   3   1 3633.34   84.89
   1   3   1 3665.83   84.39
  -2  -3  -1  340.37    8.60
   2  -3   1  331.87   10.80
  -2  -3  -1  332.57   11.00
   2   3   1  304.07   11.70
   3  -3   1  293.77    9.10
   3  -3   1  280.57    9.20
  -3  -3  -1  278.87   10.50
   3  -3   1  282.47   11.30
   3   3   1  239.68   11.90
   3   3   1  283.57    8.40
   4  -3   1    1.10    2.20
   4  -3   1   -4.90    2.80
   4  -3   1   -0.50    2.20
  -4  -3  -1   -0.50    1.50
   4   3   1   -2.90    1.30
   4   3   1    1.10    3.40
   4   3   1    0.80    1.50
   5  -3   1    1.50    2.60
   5  -3   1    2.00    2.40
   5   3   1   -2.10    1.70
   5  -4  -1   15.90    3.20
   5  -4  -1   19.70    3.30
   4  -4  -1    3.40    3.70
   4  -4  -1    0.70    2.00
   4  -4  -1    4.90    2.30
  -4  -4   1    1.40    2.00
   4   4  -1    2.20    1.90
   4   4  -1    5.10    4.00
   4   4  -1    7.40    2.10
   3  -4  -1  117.19    7.40
  -3  -4   1  108.69    7.60
   3  -4  -1  111.99    5.50
   3  -4  -1  120.99    5.40
  -3  -4   1  118.69    4.80
  -3   4   1  111.29    5.30
   3   4  -1  130.19   13.10
   2  -4  -1  366.96   10.60
   2  -4  -1  359.76   12.20
  -2  -4   1  364.36   10.00
  -2   4   1  355.26   11.80
  -2   4   1  352.96    9.00
   2   4  -1  362.86   13.30
  -1  -4   1   15.00    2.30
   1  -4  -1   14.30    2.30
  -1  -4   1   11.50    2.80
  -1  -4   1   12.80    2.70
  -1   4   1   13.50    3.10
   1   4  -1   11.90    2.40
  -1   4   1   13.30    1.30
   0  -4   1 3986.30   96.99
   0  -4   1 4293.67   96.09
   0  -4  -1 4132.59   96.79
   0   4   1 4113.69   96.79
   0   4  -1 3903.91   93.99
   0   4   1 3992.40   93.99
  -1  -4  -1  196.98    7.70
  -1  -4  -1  201.98    6.40
  -1   4  -1  204.38    5.50
   1   4   1  200.28    7.40
  -2  -4  -1    1.30    1.80
   2  -4   1    1.40    1.60
  -2  -4  -1    0.30    1.70
   2  -4   1    0.50    1.60
   2   4   1   -0.70    2.30
  -2   4  -1   -0.60    0.80
   3  -4   1   87.69    5.80
   3  -4   1   89.49    4.80
  -3  -4  -1   83.89    5.40
   3  -4   1   98.79    4.90
  -3  -4  -1   91.09    4.20
   3   4   1   97.89   13.00
   3   4   1   89.49    3.90
  -3   4  -1   88.79    3.00
  -3   4  -1   83.39    4.90
   4  -4   1    0.20    2.20
  -4  -4  -1    0.60    2.00
   4  -4   1    1.30    2.30
   4   4   1    0.90    3.10
   4   4   1   -0.30    1.10
  -5  -4  -1   18.50    3.10
   5  -4   1   18.50    4.20
   5  -4   1   17.60    3.80
   5  -5  -1    1.90    2.60
   5  -5  -1    1.60    2.60
  -5  -5   1    1.50    2.30
  -4  -5   1    8.70    2.70
   4  -5  -1   10.80    2.80
   4  -5  -1   11.60    2.90
   4   5  -1   12.30    4.70
  -4   5   1   15.60    1.80
  -3  -5   1   45.00    5.50
   3  -5  -1   39.00    4.60
  -3  -5   1   44.20    3.70
   3  -5  -1   48.10    3.80
   3  -5  -1   51.49    3.70
  -3   5   1   44.60    2.20
  -3   5   1   41.00    3.90
   3   5  -1   36.20    5.50
   2  -5  -1    2.60    1.50
   2  -5  -1    4.80    1.90
   2  -5  -1    4.40    1.90
  -2  -5   1    2.30    2.60
   2  -5  -1    5.80    1.90
  -2  -5   1    3.80    2.20
  -2   5   1    2.10    2.50
   2   5  -1    6.50    3.10
   2   5  -1    2.70    2.00
   1  -5  -1   31.50    3.10
  -1  -5   1   38.50    4.00
  -1  -5   1   35.10    4.50
  -1  -5   1   34.80    3.30
  -1   5   1   34.10    2.00
  -1   5   1   39.60    4.60
   1   5  -1   39.20    4.40
   1   5  -1   32.40    3.40
   0  -5   1   57.69    3.60
   0  -5  -1   52.69    4.80
   0  -5   1   54.69    5.00
   0  -5  -1   55.39    3.60
   0   5  -1   58.99    2.60
   0   5   1   55.99    2.50
   0   5  -1   62.79    5.40
   0   5   1   51.39    5.30
  -1  -5  -1  177.28    6.40
  -1  -5  -1  180.58    7.90
   1   5   1  188.68    8.10
  -1   5  -1  188.08    5.40
   1   5   1  184.08    7.10
   2  -5   1  135.89    5.50
   2  -5   1  137.89    5.60
  -2  -5  -1  136.99    5.60
   2  -5   1  137.59    5.30
   2  -5   1  134.99    5.30
  -2  -5  -1  135.79    6.90
   2   5   1  142.79    7.60
   2   5   1  132.89    5.70
  -2   5  -1  143.09    4.40
  -3  -5  -1   10.40    2.40
   3  -5   1    3.30    1.80
   3  -5   1    0.20    1.50
   3  -5   1    7.20    2.20
   3   5   1    3.90    2.90
  -3   5  -1    1.80    2.30
  -3   5  -1    6.10    1.30
   3   5   1    2.20    1.50
   4  -5   1   70.69    6.20
  -4  -5  -1   80.29    5.20
   4  -5   1   72.89    5.80
  -4   5  -1   80.49    3.50
   5  -5   1    0.00    2.60
   5  -5   1    1.20    2.40
  -5  -6   1    2.50    2.50
   5  -6  -1    3.40    2.70
   5  -6  -1    0.30    2.40
  -4  -6   1    5.20    2.70
   4  -6  -1    4.40    2.60
   4  -6  -1    2.20    2.50
   4   6  -1    5.40    3.70
   3  -6  -1    1.80    1.80
   3  -6  -1    2.10    2.20
  -3  -6   1    0.60    2.40
   3  -6  -1   -0.70    2.00
  -3   6   1    2.00    1.20
  -3   6   1    2.00    2.20
   3   6  -1    1.00    2.60
  -2  -6   1   33.20    3.60
   2  -6  -1   31.90    3.20
   2  -6  -1   37.30    3.70
  -2  -6   1   36.30    5.20
   2  -6  -1   39.40    3.70
   2  -6  -1   35.70    3.00
   2   6  -1   43.60    5.10
  -2   6   1   33.80    4.60
  -2   6   1   35.70    2.30
   2   6  -1   37.30    4.10
   1  -6  -1    0.30    2.20
   1  -6  -1    1.30    1.50
  -1  -6   1    0.10    2.40
   1   6  -1    4.10    3.00
   1   6  -1    0.00    1.70
   0  -6   1  229.88   10.20
   0  -6   1  226.28    7.70
   0  -6  -1  220.68    7.70
   0   6   1  238.98   10.20
   0   6   1  234.28    6.60
   0   6  -1  227.68    6.70
   0   6  -1  229.18   10.20
   1  -6   1  198.68    7.80
  -1  -6  -1  202.88    9.80
   1   6   1  204.68    9.30
   2  -6   1  239.88    7.90
   2  -6   1  228.88    8.00
  -2  -6  -1  253.87    8.60
   2  -6   1  237.18    8.30
  -2  -6  -1  249.68   10.30
  -2   6  -1  240.58    7.00
   2   6   1  257.67   10.50
   2   6   1  236.78    9.00
  -2   6  -1  248.58   10.70
  -3  -6  -1   47.70    4.20
   3  -6   1   37.80    3.90
   3  -6   1   38.10    3.60
  -3  -6  -1   36.30    4.70
  -3   6  -1   40.80    2.50
  -3   6  -1   44.10    4.90
   3   6   1   37.90    5.10
   4  -6   1    3.50    2.60
   4  -6   1    7.90    2.40
  -4  -6  -1    1.90    2.70
  -4   6  -1    2.20    1.50
  -5  -6  -1    5.20    2.60
   5  -6   1    1.80    2.60
   5  -6   1   -0.90    2.20
  -5   6  -1   -1.20    1.50
   5  -7  -1    1.70    2.60
   5  -7  -1    1.40    2.40
   4  -7  -1    2.70    2.10
  -4  -7   1    2.80    3.10
   4  -7  -1    1.90    2.50
   4   7  -1    1.30    3.70
  -4   7   1    2.70    1.60
  -3  -7   1   33.80    4.20
   3  -7  -1   28.60    3.10
  -3  -7   1   29.00    5.70
   3  -7  -1   33.40    3.60
  -3   7   1   35.80    5.00
   3   7  -1   32.60    5.30
   2  -7  -1  268.97    9.00
  -2  -7   1  273.87   12.40
   2  -7  -1  268.87    9.60
   2  -7  -1  275.27    8.70
  -2  -7   1  272.37    9.50
  -2   7   1  291.07   12.10
   2   7  -1  256.37   10.50
   2   7  -1  300.57   11.70
  -2   7   1  276.77    8.00
   1  -7  -1   34.40    4.00
  -1  -7   1   38.80    3.90
  -1  -7   1   42.20    5.40
  -1   7   1   52.99    6.30
   1   7  -1   42.00    3.70
   1   7  -1   38.60    5.00
   0  -7  -1  104.59    5.20
   0  -7   1   86.39    6.90
   0  -7   1  104.59    5.20
   0  -7  -1  111.09    6.30
   0  -7   1   97.29    6.10
   0   7   1  103.89    4.00
   0   7   1  104.49    8.40
   0   7  -1   96.49    8.20
   0   7  -1  105.89    4.10
   1  -7   1   32.20    2.60
  -1  -7  -1   31.00    3.50
   1  -7   1   30.30    2.70
  -1  -7  -1   34.00    5.10
   1  -7   1   34.70    4.10
  -1   7  -1   32.80    5.20
   1   7   1   33.60    5.00
  -2  -7  -1    2.80    2.10
   2  -7   1    3.00    2.10
   2  -7   1    0.60    1.70
  -2  -7  -1    2.60    2.50
   2  -7   1   -1.50    1.60
  -2   7  -1    0.40    1.10
   2   7   1   -2.90    2.10
  -2   7  -1   -0.40    2.70
   3  -7   1   29.60    3.80
   3  -7   1   28.70    3.50
  -3  -7  -1   30.60    4.10
  -3   7  -1   28.30    3.00
  -3   7  -1   30.00    4.90
   4  -7   1    5.30    2.90
   4  -7   1    1.20    2.40
  -4   7  -1    0.80    2.00
  -5  -7  -1    7.00    2.30
   5  -7   1    1.40    2.50
   5  -7   1    0.40    2.30
  -5   7  -1   -1.30    1.60
  -5  -8   1   11.90    2.90
   5  -8  -1   13.00    2.90
   5  -8  -1    8.60    2.90
  -5   8   1   12.90    2.10
   4  -8  -1   17.40    3.70
  -4  -8   1   10.00    3.50
   4  -8  -1   13.90    3.20
  -4   8   1   14.30    2.30
   3  -8  -1    5.90    2.40
   3  -8  -1    8.30    2.80
  -3  -8   1    9.00    3.80
  -3  -8   1   10.50    3.30
  -3   8   1    6.10    1.70
  -3   8   1    5.50    3.30
   3   8  -1    8.80    3.70
  -2  -8   1   10.00    2.90
  -2  -8   1    7.20    3.10
  -2  -8   1   14.00    3.80
   2  -8  -1    8.80    3.10
   2  -8  -1    8.30    2.30
  -2   8   1    7.30    1.60
  -2   8   1    8.90    3.20
   2   8  -1   10.30    3.00
   1  -8  -1  124.59    6.90
  -1  -8   1  128.19    6.20
   1  -8  -1  130.79    4.80
  -1  -8   1  128.69    7.30
  -1  -8   1  124.69    8.60
  -1   8   1  134.29    4.80
  -1   8   1  141.59    9.10
   1   8  -1  127.39    8.60
   0  -8   1  290.87   11.00
   0  -8   1  282.77    9.50
   0  -8  -1  281.67   10.80
   0  -8   1  290.67   13.20
   0  -8  -1  289.07    9.60
   0   8   1  293.37   13.00
   0   8  -1  276.77   12.90
   1  -8   1   14.50    2.10
  -1  -8  -1   18.30    3.10
  -1  -8  -1   11.10    3.30
   1  -8   1   12.60    2.00
  -1  -8  -1   20.20    4.00
   1  -8   1   16.60    3.50
  -1   8  -1   13.60    1.90
   1   8   1   17.10    3.90
  -1   8  -1   12.20    4.10
   2  -8   1   19.20    3.40
  -2  -8  -1   12.60    3.40
   2  -8   1   16.40    2.50
  -2  -8  -1   21.00    3.90
  -2  -8  -1   17.90    3.40
   2  -8   1   12.80    2.40
  -2   8  -1   14.40    2.10
  -2   8  -1   10.40    3.70
   3  -8   1   72.79    5.10
  -3  -8  -1   83.49    5.90
   3  -8   1   81.19    5.20
  -3   8  -1   88.19    4.10
  -3   8  -1   81.59    7.40
  -4  -8  -1   16.90    4.00
   4  -8   1   16.30    3.30
   4  -8   1   18.90    3.40
  -4   8  -1   18.90    2.60
  -5  -8  -1    4.50    2.70
   5  -8   1   -2.00    2.40
   5  -8   1    1.00    2.30
  -5   8  -1    3.20    1.50
   5  -9  -1   12.50    2.90
  -5  -9   1   17.10    3.10
   5  -9  -1    9.00    2.90
  -4  -9   1   -0.50    3.10
   4  -9  -1    2.10    2.60
   4  -9  -1    3.10    3.00
  -4   9   1    1.70    1.80
  -3  -9   1  194.98   12.00
   3  -9  -1  199.48   10.20
  -3  -9   1  217.28    9.60
   3  -9  -1  221.78    8.70
  -3   9   1  211.38    7.30
  -3   9   1  219.18   11.50
  -2  -9   1  102.29    5.90
   2  -9  -1   96.59    5.10
   2  -9  -1   93.89    4.80
   2  -9  -1   98.29    6.30
  -2  -9   1   90.19    8.60
  -2  -9   1   87.39    7.10
  -2   9   1   86.79    4.20
  -2   9   1   95.19    8.00
  -1  -9   1  104.99    5.80
  -1  -9   1  106.49    7.00
   1  -9  -1  111.89    7.90
   1  -9  -1  108.19    4.30
  -1  -9   1  105.19    9.60
   1   9  -1  124.09    8.60
  -1   9   1   81.19    7.60
   0  -9   1   55.19    5.70
   0  -9  -1   41.90    5.10
   0   9   1   48.50    3.10
   0   9   1   57.79    7.60
   0   9  -1   46.70    3.10
   0   9  -1   50.79    6.90
   1  -9   1    3.40    1.80
   1  -9   1   13.30    2.10
  -1  -9  -1   13.60    3.00
  -1  -9  -1   14.20    3.80
  -1  -9  -1    8.40    3.30
  -1   9  -1    7.50    3.40
  -1   9  -1    6.40    1.70
   1   9   1    4.70    3.30
   2  -9   1    9.60    3.00
   2  -9   1    6.40    2.30
  -2  -9  -1    9.30    3.00
   2  -9   1    5.50    2.10
  -2  -9  -1    0.30    3.10
  -2  -9  -1    2.30    2.90
  -2   9  -1    3.10    1.60
   2   9   1    3.30    3.40
  -2   9  -1   10.20    4.90
   3  -9   1   12.20    5.40
  -3  -9  -1    8.90    3.60
   3  -9   1   17.00    3.60
  -3   9  -1   12.40    4.50
  -3   9  -1   17.40    2.70
  -4  -9  -1   24.20    4.40
   4  -9   1   25.00    3.90
   4  -9   1   23.50    3.90
  -4   9  -1   26.00    3.10
  -5  -9  -1   -1.30    2.20
   5  -9   1    2.60    2.60
   5  -9   1    2.80    2.20
  -5   9  -1    3.80    1.70
   4 -10  -1    3.90    2.50
   4 -10  -1    1.40    2.70
  -4 -10   1    5.90    3.50
  -4  10   1    6.60    2.20
  -3 -10   1   90.69    6.80
   3 -10  -1   96.29    7.80
  -3  10   1   74.19    7.80
  -3  10   1   70.69    4.20
  -2 -10   1   13.70    6.20
   2 -10  -1   21.50    2.90
   2 -10  -1   29.00    4.30
  -2 -10   1   17.80    3.60
   2 -10  -1   18.90    2.90
  -2 -10   1   14.40    4.00
  -2  10   1   16.20    2.40
  -2  10   1   24.10    5.30
   1 -10  -1  119.99    7.10
  -1 -10   1  121.09    9.30
   1 -10  -1  112.79    4.80
  -1 -10   1  127.09    9.50
   1 -10  -1  119.69    5.20
  -1 -10   1  112.69    6.40
  -1  10   1  109.59    8.90
  -1  10   1  127.79    5.10
   1  10  -1  112.29    8.70
   0 -10   1    5.70    3.60
   0 -10  -1    4.80    3.60
   0 -10  -1    3.30    2.30
   0 -10   1    5.20    2.30
   0  10  -1    4.80    1.70
   0  10   1    4.90    3.40
   0  10   1    4.80    1.70
   0  10  -1    3.50    3.40
   1 -10   1  126.49    5.10
   1 -10   1  118.79    7.20
  -1 -10  -1  122.29    6.70
  -1 -10  -1  118.29    9.90
   1 -10   1  119.69    5.10
  -1  10  -1  108.99    9.00
  -1  10  -1  124.49    5.30
   1  10   1  120.19    8.60
   2 -10   1  139.09    7.40
  -2 -10  -1  120.59    8.40
   2 -10   1  122.99    5.80
   2 -10   1  123.99    5.80
  -2 -10  -1  128.79    7.50
  -2  10  -1  118.59    5.30
  -2  10  -1  117.49    9.70
   3 -10   1  201.88    8.30
  -3 -10  -1  199.68    9.70
   3 -10   1  195.08    8.20
  -3  10  -1  187.68   11.80
  -3  10  -1  173.08    7.10
   4 -10   1   54.39    4.70
   4 -10   1   63.09    5.30
  -4 -10  -1   51.69    5.70
  -4  10  -1   53.09    4.00
  -4 -11   1   -1.30    2.80
   4 -11  -1    1.50    2.40
   4 -11  -1    0.10    2.60
  -4  11   1   -0.70    1.70
  -3 -11   1   33.70    4.90
   3 -11  -1   47.80    4.90
   3 -11  -1   48.50    4.60
  -3  11   1   38.40    6.50
  -3  11   1   42.30    3.80
  -2 -11   1   -3.00    3.10
   2 -11  -1    9.10    3.60
  -2 -11   1   -3.20    3.20
   2 -11  -1   -0.50    2.00
   2 -11  -1    1.30    1.90
  -2 -11   1   -0.50    3.00
  -2  11   1    0.90    1.50
  -2  11   1    4.10    3.90
  -1 -11   1   20.40    4.60
   1 -11  -1   28.70    3.40
   1 -11  -1   26.40    4.80
  -1 -11   1   25.10    4.10
   1 -11  -1   32.40    3.00
  -1  11   1   24.60    5.80
   1  11  -1   24.60    6.70
   0 -11   1  262.57   12.00
   0 -11  -1  264.17    9.70
   0 -11   1  263.77    9.60
   0 -11  -1  272.67   11.90
   0  11  -1  275.07   15.80
   0  11   1  262.67    8.70
   0  11   1  259.37   13.90
   0  11  -1  269.97    8.80
  -1 -11  -1   28.50    4.50
  -1 -11  -1   29.40    4.90
   1 -11   1   33.60    2.90
   1 -11   1   27.10    4.50
   1 -11   1   30.10    3.00
  -1  11  -1   25.10    6.30
   1  11   1   23.90    5.50
   2 -11   1   14.40    2.80
   2 -11   1   24.90    4.50
   2 -11   1   16.60    2.80
  -2 -11  -1   16.10    4.40
  -2 -11  -1   14.80    4.00
  -2  11  -1   20.10    6.10
  -2  11  -1   17.70    2.70
   3 -11   1   93.49    5.70
   3 -11   1   90.39    5.80
  -3 -11  -1   85.69    7.00
  -3  11  -1   98.49    5.30
  -3  11  -1  105.99    9.70
   4 -11   1    2.90    2.50
   4 -11   1    2.10    2.70
  -4 -11  -1    4.70    3.20
  -4  11  -1    5.10    2.10
   4 -12  -1    2.40    2.60
  -4 -12   1   -2.00    2.60
   4 -12  -1    1.00    2.40
  -4  12   1   -1.90    1.60
   3 -12  -1    1.90    2.40
   3 -12  -1    3.50    2.70
  -3 -12   1    5.30    3.60
  -3  12   1    3.30    2.40
  -3  12   1    1.00    3.80
  -2 -12   1   33.00    4.90
   2 -12  -1   37.50    5.90
  -2 -12   1   38.30    5.90
   2 -12  -1   36.00    3.90
   2 -12  -1   36.00    3.90
  -2  12   1   36.40    4.10
  -2  12   1   27.10    6.60
  -1 -12   1   21.30    4.90
  -1 -12   1   13.20    3.70
   1 -12  -1   11.40    3.50
   1 -12  -1   12.90    2.50
   1  12  -1   11.60    4.70
  -1  12   1   18.80    2.90
  -1  12   1   11.80    4.60
   0 -12  -1    9.20    4.10
   0 -12   1   10.70    4.40
   0 -12   1    2.60    2.00
   0  12   1    9.10    2.20
   0  12   1    0.00    3.90
   0  12  -1    9.20    4.80
   1 -12   1   51.79    3.50
   1 -12   1   55.59    3.90
  -1 -12  -1   51.69    6.30
  -1 -12  -1   52.39    5.50
   1 -12   1   44.40    5.70
  -1  12  -1   52.99    4.10
   1  12   1   48.30    7.20
  -1  12  -1   56.89    8.80
   2 -12   1   -3.00    4.60
  -2 -12  -1    1.40    3.80
   2 -12   1    0.90    2.60
  -2 -12  -1    2.80    3.30
   2 -12   1   -1.10    2.30
  -2  12  -1    1.10    2.10
  -2  12  -1   -0.20    3.90
   3 -12   1   20.60    3.40
   3 -12   1   18.80    3.60
  -3 -12  -1   13.40    4.20
  -3  12  -1   23.80    3.40
  -3  12  -1   15.20    5.40
   4 -12   1   13.00    3.20
   4 -12   1   10.80    2.50
  -4 -12  -1    9.70    3.60
  -4  12  -1    8.60    2.30
  -4 -13   1   13.50    3.20
   4 -13  -1   14.40    3.80
   4 -13  -1   15.00    2.60
  -4  13   1   21.30    2.80
  -3 -13   1   -5.20    3.10
   3 -13  -1   -1.10    2.90
  -3  13   1    0.20    2.00
  -3  13   1   -1.60    4.90
   2 -13  -1    7.00    2.60
  -2 -13   1    7.80    4.20
   2 -13  -1   -2.50    3.50
  -2 -13   1    7.50    3.90
  -2  13   1   16.30    5.50
  -2  13   1    8.50    2.70
  -1 -13   1    3.80    2.90
   1 -13  -1   -0.50    3.60
  -1 -13   1    7.20    4.30
  -1  13   1    1.40    2.10
   1  13  -1    0.00    4.50
  -1  13   1   -2.60    3.10
   0 -13  -1   24.10    5.10
   0 -13   1   29.10    5.60
   0  13  -1   26.20    6.40
   0  13   1   27.00    6.80
  -1 -13  -1    5.80    3.30
  -1 -13  -1   -2.30    4.20
   1 -13   1    5.80    4.10
   1  13   1    4.70    4.80
  -1  13  -1    4.40    2.40
  -1  13  -1   -2.00    3.40
  -2 -13  -1   19.30    5.30
   2 -13   1   18.70    3.30
   2 -13   1   22.70    3.00
  -2 -13  -1   19.40    4.70
   2 -13   1   14.80    4.10
  -2  13  -1   24.30    5.50
  -2  13  -1   21.50    3.40
  -3 -13  -1    7.00    3.80
   3 -13   1    5.10    2.40
   3 -13   1   11.00    3.30
  -3  13  -1   22.40    5.70
  -3  13  -1    8.50    2.60
   4 -13   1    1.00    2.20
   4 -13   1   -3.70    3.20
  -4 -13  -1    0.30    2.60
  -4  13  -1    1.20    1.80
   3 -14  -1    1.20    2.70
  -3 -14   1    2.20    5.50
   3 -14  -1    0.50    2.10
  -3  14   1    0.00    3.40
  -2 -14   1   22.60    5.50
   2 -14  -1   28.90    3.50
   2 -14  -1   15.40    3.90
  -2 -14   1   28.10    4.90
  -2  14   1   28.80    6.80
  -2  14   1   32.30    4.10
   1 -14  -1   36.70    5.30
  -1 -14   1   45.00    6.50
  -1 -14   1   58.79    6.20
  -1  14   1   53.39    8.40
   0 -14   1   13.70    4.20
   0 -14  -1   17.10    5.20
   0  14   1   24.60    8.70
   0  14  -1   11.80    6.60
  -1 -14  -1   17.10    4.10
  -1 -14  -1    4.30    4.60
   1 -14   1    8.60    4.00
  -1  14  -1    0.20    5.00
   1  14   1   -4.90    5.90
  -2 -14  -1   -5.80    3.80
  -2 -14  -1    2.00    3.60
   2 -14   1    4.40    2.90
   2 -14   1    4.20    3.60
  -2  14  -1    4.20    2.70
  -2  14  -1    6.90    4.10
   3 -14   1   -0.90    1.70
   3 -14   1    4.70    2.80
  -3 -14  -1    2.80    3.50
  -3  14  -1    3.10    3.50
   3 -15  -1    3.70    1.80
  -3 -15   1    5.00    2.80
  -3  15   1    5.20    2.10
  -2 -15   1   11.90    4.90
  -2 -15   1   13.70    3.90
  -2  15   1   13.90    3.20
  -2  15   1   12.00    5.10
  -1 -15   1    3.20    4.30
   1 -15  -1    1.20    3.20
  -1  15   1   10.80    3.00
   1  15  -1    4.20    7.80
  -1  15   1   11.40    5.40
   0 -15   1    0.50    3.50
   0 -15  -1    0.80    3.30
   0  15   1    1.10    4.60
   0  15  -1    3.10    5.00
  -1 -15  -1    5.40    4.20
   1 -15   1   -2.20    2.40
  -1  15  -1    4.40    2.70
   1  15   1   -9.10    7.30
  -1  15  -1    1.90    4.70
  -2 -15  -1    0.00    3.00
   2 -15   1    3.00    2.70
  -2 -15  -1    5.80    4.60
  -2  15  -1    5.10    4.90
  -2  15  -1    9.60    2.80
  -3 -15  -1    0.70    3.00
   3 -15   1    3.80    2.30
  -3  15  -1    2.70    2.10
  -2 -16   1    4.90    4.20
   2 -16  -1    2.30    2.30
  -2 -16   1   -0.40    4.20
  -2  16   1    3.50    2.10
   1 -16  -1   -0.40    2.60
  -1 -16   1    3.80    3.40
  -1  16   1    6.80    5.90
  -1  16   1    0.10    3.60
   0 -16   1   11.60    4.70
   0 -16  -1   14.90    4.30
   0  16   1   11.70    6.10
   0  16  -1   25.80    7.30
   1 -16   1    0.80    2.40
  -1 -16  -1    1.00    3.60
  -1  16  -1    2.10    3.40
  -1  16  -1    2.40    4.90
  -2 -16  -1   13.50    4.70
  -2 -16  -1   16.60    4.60
  -2  16  -1   19.70    3.30
  -2 -17   1   -2.50    3.50
   2 -17  -1   -0.60    1.20
  -1 -17   1    6.00    3.30
   1 -17  -1    8.10    3.40
   0 -17  -1    3.80    3.40
   0 -17   1    1.40    3.40
  -1 -17  -1    2.80    2.90
   1 -17   1    1.00    2.80
  -2 -17  -1    8.00    4.00
   1 -18  -1    8.60    2.80
  -1 -18   1    3.80    2.90
   0 -18   1   -0.10    2.50
   0 -18  -1   -0.50    2.40
   1 -18   1    4.30    2.40
  -1 -18  -1    9.00    3.30
   5   0  -2    5.40    2.60
   5   0  -2    2.00    2.00
  -4   0   2    4.70    3.90
   4   0  -2    3.10    2.00
   4   0  -2    3.50    2.00
   4   0  -2    1.40    3.40
   3   0  -2  154.08    9.40
   3   0  -2  155.28    6.00
   3   0  -2  160.08    5.90
   2   0  -2 2244.98   56.69
  -1   0   2 6658.53  153.88
   1   0  -2 6692.43  155.78
   0   0   2  307.57    8.20
   1   0   2  637.24   16.60
  -1   0  -2  626.84   15.60
  -2   0  -2 1704.13   41.70
   2   0   2 1783.32   44.20
   3   0   2  201.18    9.90
   3   0   2  206.78    7.00
   3   0   2  214.78    7.20
  -3   0  -2  196.18    8.60
   4   0   2   33.50    3.50
   4   0   2   30.50    3.50
   4   0   2   26.70    5.10
   5   0   2    8.20    2.70
   5   0   2    8.50    2.60
   5  -1  -2   36.10    7.30
   5  -1  -2   41.50    4.40
   5  -1  -2   38.40    4.00
   5   1  -2   36.60    3.90
   5   1  -2   41.20    7.50
   5   1  -2   37.20    3.70
   4  -1  -2  112.79    5.80
   4  -1  -2  109.69    9.20
  -4  -1   2  113.49    9.70
   4  -1  -2  125.49    5.90
   4   1  -2  114.99    5.60
  -4   1   2  104.19   10.00
   4   1  -2  123.19    9.20
   4   1  -2  111.59    5.30
  -3  -1   2   12.30    3.90
   3  -1  -2   13.80    2.30
   3  -1  -2   10.60    2.00
   3  -1  -2    8.60    3.60
   3   1  -2   10.60    3.70
   3   1  -2   10.80    1.80
   2  -1  -2   50.89    5.20
  -2  -1   2   53.49    3.00
  -2   1   2   57.19    2.80
   2   1  -2   51.69    5.20
  -1  -1   2    9.40    1.80
   1  -1  -2   11.60    2.60
  -1   1   2   11.30    1.80
   1   1  -2   11.00    2.70
   0  -1   2  543.55   14.30
   0  -1   2  539.75   13.70
   0   1  -2  515.55   14.10
   0   1   2  530.15   13.60
   1  -1   2  138.89    5.00
   1   1   2  134.99    4.40
   1   1   2  132.49    5.50
   2  -1   2  275.67    9.70
  -2  -1  -2  261.17    8.50
   2  -1   2  257.57    7.80
   2   1   2  256.67   10.00
  -2   1  -2  256.97    8.00
   3  -1   2   88.89    4.40
   3  -1   2   91.09    6.90
   3  -1   2   94.49    4.50
   3   1   2   86.89    4.10
   3   1   2   88.29    4.20
   3   1   2   83.99    6.80
   4  -1   2   24.30    3.20
   4  -1   2   25.40    3.40
   4  -1   2   24.10    4.80
   4   1   2   26.00    3.20
   4   1   2   30.10    5.50
   4   1   2   21.50    2.90
   5  -1   2   26.70    3.40
   5  -1   2   19.00    3.30
   5   1   2   21.30    3.00
   5  -2  -2   -7.20    5.80
   5  -2  -2   12.50    2.90
   5  -2  -2   12.40    3.10
   5   2  -2    0.40    1.90
   5   2  -2   13.80    5.90
   4  -2  -2    5.30    2.20
  -4  -2   2    6.00    4.30
   4  -2  -2   10.90    2.80
   4  -2  -2   13.20    4.50
  -4   2   2    2.70    4.00
   4   2  -2   10.10    2.20
   4   2  -2   10.60    2.00
   4   2  -2    7.00    3.80
   3  -2  -2  147.89    9.10
   3  -2  -2  144.99    6.00
  -3  -2   2  154.68    9.50
   3  -2  -2  154.78    6.10
   3   2  -2  145.89    5.60
   3   2  -2  150.38    5.50
   3   2  -2  154.98    9.50
  -2  -2   2   25.20    4.10
   2  -2  -2   26.20    4.00
   2  -2  -2   27.60    2.60
  -2  -2   2   25.40    2.70
   2   2  -2   17.20    3.20
  -2   2   2   24.30    2.60
  -1  -2   2 4033.10   93.09
  -1  -2   2 4117.09   95.19
   1  -2  -2 3929.41   93.89
   1   2  -2 3880.61   92.89
   1   2  -2 3901.11   94.19
  -1   2   2 4003.10   93.09
   0  -2   2  157.48    5.70
   0  -2   2  157.68    6.10
   0   2  -2  148.09    4.60
   0   2   2  152.28    5.70
   1  -2   2 3748.82   89.19
   1  -2   2 3798.62   89.19
  -1  -2  -2 3884.31   89.09
   1   2   2 3747.62   90.29
   1   2   2 4007.30   89.69
   2  -2   2   11.50    2.00
  -2  -2  -2   12.30    1.90
   2  -2   2   13.80    2.70
   3  -2   2   21.30    2.60
   3  -2   2   23.30    3.90
   3  -2   2   21.10    2.80
   3   2   2   25.40    4.30
   3   2   2   25.50    2.60
   3   2   2   25.80    2.50
   4  -2   2    6.60    2.60
   4  -2   2    8.00    2.50
   4   2   2    8.00    2.00
   4   2   2    8.10    2.20
   4   2   2    8.80    3.90
   5  -2   2   -0.60    2.50
   5  -2   2    0.80    2.20
   5  -3  -2   41.90    4.30
   5  -3  -2   42.80    4.60
   5   3  -2   37.50    7.20
   4  -3  -2   11.30    4.20
   4  -3  -2   21.00    3.10
   4  -3  -2   14.30    3.10
   4   3  -2   13.30    4.30
   4   3  -2    8.30    1.90
   4   3  -2   16.70    2.50
  -3  -3   2  657.83   22.60
   3  -3  -2  663.73   18.10
   3  -3  -2  675.83   19.20
   3  -3  -2  672.73   22.10
   3   3  -2  660.93   17.50
   3   3  -2  675.53   22.80
  -2  -3   2   61.29    3.90
   2  -3  -2   59.59    5.40
  -2   3   2   54.49    3.90
   2   3  -2   56.69    5.50
   1  -3  -2   53.59    4.20
  -1  -3   2   55.09    4.90
  -1  -3   2   57.39    3.90
  -1  -3   2   53.09    3.20
  -1   3   2   55.69    2.10
   1   3  -2   50.89    4.20
   1   3  -2   54.39    4.30
  -1   3   2   56.39    4.40
   0  -3   2 1119.99   28.20
   0   3   2 1174.08   28.70
   0   3  -2 1085.09   26.70
  -1  -3  -2 7877.21  179.68
  -1  -3  -2 7824.52  180.58
   1   3   2 7862.21  180.98
  -1   3  -2 7881.91  179.18
   1   3   2 7540.25  181.08
   2  -3   2  171.88    6.70
  -2  -3  -2  157.98    6.00
  -2  -3  -2  162.38    5.00
   2   3   2  153.98    7.80
   3  -3   2  347.47   10.60
   3  -3   2  357.66   12.60
  -3  -3  -2  338.27    9.50
   3   3   2  351.16   14.10
   3   3   2  329.37    9.80
   4  -3   2    2.50    2.20
   4  -3   2    0.70    2.70
  -4  -3  -2   -0.90    1.80
   4   3   2   -2.80    1.20
   4   3   2    1.00    1.70
   5  -3   2   14.40    3.40
   5  -3   2   15.50    3.20
   5  -4  -2   38.00    4.10
   5  -4  -2   33.10    4.10
   5   4  -2   28.10    7.10
  -4  -4   2   23.70    3.10
   4  -4  -2   11.80    2.40
   4  -4  -2   27.70    5.20
   4  -4  -2   15.50    2.60
   4   4  -2   23.60    5.60
  -3  -4   2  169.48    6.20
   3  -4  -2  177.48    6.80
   3  -4  -2  181.08    7.10
  -3  -4   2  166.98    9.80
   3  -4  -2  181.08    9.40
  -3   4   2  178.98    6.90
   3   4  -2  144.49   14.50
   2  -4  -2  479.25   15.60
  -2  -4   2  481.65   14.30
  -2  -4   2  476.65   16.70
  -2  -4   2  471.85   12.80
   2  -4  -2  480.25   13.10
  -2   4   2  463.55   14.40
   2   4  -2  497.45   16.60
  -2   4   2  474.05   11.80
  -1  -4   2  332.77   11.00
  -1  -4   2  339.47    9.70
   1  -4  -2  356.96   10.90
  -1  -4   2  347.07   12.40
  -1   4   2  361.36   11.60
   1   4  -2  340.17   11.50
   1   4  -2  353.96   11.30
  -1   4   2  322.67    8.70
   0  -4   2 1205.98   31.60
   0  -4   2 1185.18   29.60
   0  -4  -2 1163.58   29.20
   0  -4   2 1239.38   30.60
   0   4   2 1264.07   31.30
   0   4   2 1194.88   28.40
   0   4  -2 1186.58   28.50
   0   4  -2 1185.88   28.50
  -1  -4  -2 3514.95   82.39
  -1  -4  -2 3588.74   83.79
  -1   4  -2 3508.75   81.69
   1   4   2 3506.75   84.09
  -2  -4  -2  537.15   15.50
   2  -4   2  550.84   15.10
  -2  -4  -2  554.64   14.40
   2  -4   2  548.15   14.80
   2   4   2  545.95   17.30
  -2   4  -2  546.85   13.40
   3  -4   2    0.10    1.40
  -3  -4  -2    2.70    1.70
   3  -4   2    0.00    1.80
   3  -4   2   -3.80    1.50
  -3   4  -2    0.70    0.90
   3   4   2    0.20    2.30
  -3   4  -2    1.80    1.90
   3   4   2    0.60    1.20
   4  -4   2   22.10    3.00
  -4  -4  -2   40.30    3.70
   4  -4   2   25.70    3.30
   4   4   2   34.30    3.20
  -4   4  -2   32.80    2.30
   5  -4   2   10.00    3.20
   5  -4   2   11.00    2.80
  -5  -4  -2   10.50    2.80
   5  -5  -2    0.70    2.40
   5  -5  -2   -1.50    2.70
  -5  -5   2   -1.20    2.10
   4  -5  -2    2.00    2.20
  -4  -5   2    6.00    2.30
   4  -5  -2    6.00    3.70
   4  -5  -2    2.70    2.20
   4   5  -2    1.10    4.00
  -4   5   2    3.30    1.20
   3  -5  -2  107.09    5.20
  -3  -5   2   99.39    5.00
   3  -5  -2  108.39    7.10
  -3  -5   2  100.59    8.00
   3  -5  -2  105.09    5.40
  -3   5   2  104.49    5.70
   3   5  -2  105.59    8.10
  -3   5   2   96.99    3.50
  -2  -5   2  338.07   11.70
  -2  -5   2  337.17   10.30
   2  -5  -2  339.67   10.20
   2  -5  -2  352.76   12.30
   2  -5  -2  349.57   10.10
  -2  -5   2  346.47   13.80
   2   5  -2  338.87   10.80
  -2   5   2  339.47   12.10
  -2   5   2  335.47    8.90
   2   5  -2  361.06   13.40
  -1  -5   2   36.30    3.20
  -1  -5   2   40.40    4.10
   1   5  -2   39.00    4.40
  -1   5   2   38.80    4.30
  -1   5   2   38.70    2.10
   1   5  -2   37.60    3.70
   0  -5   2  208.08    8.20
   0  -5   2  207.08    9.10
   0  -5   2  203.68    7.20
   0   5  -2  206.08    6.00
   0   5   2  194.18    8.80
   0   5   2  201.48    5.80
  -1  -5  -2  401.26   12.70
  -1  -5  -2  368.46   11.00
  -1   5  -2  399.36   10.10
   1   5   2  390.96   12.90
   2  -5   2  102.69    4.80
   2  -5   2  106.09    4.90
  -2  -5  -2  107.19    5.70
  -2  -5  -2  113.59    5.10
   2  -5   2  117.39    4.90
   2   5   2  109.39    5.40
   2   5   2  116.59    6.80
  -2   5  -2  109.59    3.80
   3  -5   2   45.80    3.70
  -3  -5  -2   44.20    3.90
   3  -5   2   50.79    3.90
  -3   5  -2   51.19    4.70
  -3   5  -2   42.20    2.40
   3   5   2   34.40    6.20
   3   5   2   44.80    2.90
   4  -5   2   29.20    3.90
  -4  -5  -2   37.40    4.30
   4  -5   2   30.70    3.80
  -4   5  -2   34.00    2.60
   5  -5   2   -1.30    2.30
   5  -5   2   -4.10    2.30
   5  -6  -2   11.80    3.00
  -5  -6   2   14.90    3.50
   5  -6  -2   12.70    3.10
  -5   6   2   13.40    1.80
  -4  -6   2   36.50    4.30
   4  -6  -2   40.60    4.70
   4  -6  -2   33.30    4.10
   4   6  -2   35.10    6.60
  -4   6   2   31.80    2.50
   3  -6  -2   -1.30    1.80
   3  -6  -2    1.20    2.00
  -3  -6   2   -0.90    2.30
   3  -6  -2   -0.70    1.90
  -3   6   2   -1.00    1.00
   3   6  -2   -2.40    2.60
  -3   6   2    0.50    2.20
   2  -6  -2   23.50    2.50
   2  -6  -2   20.90    3.00
  -2  -6   2   18.90    4.00
  -2  -6   2   17.60    3.00
   2  -6  -2   21.70    3.00
  -2   6   2   17.40    1.80
   2   6  -2   20.20    3.10
  -2   6   2   16.10    3.80
   2   6  -2   14.40    3.60
   1  -6  -2   27.10    3.30
  -1  -6   2   15.50    3.40
  -1  -6   2   20.60    3.40
   1   6  -2   28.20    4.40
   1   6  -2   27.90    3.10
  -1   6   2   21.60    4.20
   0  -6   2  215.18    8.70
   0  -6   2  212.28    7.30
   0  -6   2  207.88    9.80
   0  -6  -2  211.98    7.40
   0   6   2  208.58    9.70
   0   6  -2  216.28    6.40
   0   6   2  205.98    6.20
   1  -6   2  445.46   13.40
  -1  -6  -2  437.16   14.50
   1   6   2  432.36   14.70
   2  -6   2  254.97    8.90
   2  -6   2  260.37    8.60
  -2  -6  -2  270.27   10.40
  -2  -6  -2  271.17    9.00
   2  -6   2  275.27    8.50
  -2   6  -2  266.37    7.60
   2   6   2  264.27    9.70
   3  -6   2    2.80    2.00
   3  -6   2   -1.30    1.50
  -3  -6  -2    1.40    2.30
  -3   6  -2    0.20    2.30
   4  -6   2   91.29    5.70
   4  -6   2  109.59    6.10
  -4  -6  -2  101.69    6.50
  -4   6  -2  104.59    4.40
   5  -6   2    2.50    2.40
  -5  -6  -2    5.30    2.60
   5  -6   2    0.10    2.50
  -5   6  -2    8.50    2.00
   5  -7  -2   32.70    3.90
   5  -7  -2   35.70    4.10
  -5  -7   2   35.40    3.90
  -5   7   2   30.10    2.70
  -4  -7   2   19.50    4.10
   4  -7  -2   15.00    3.10
   4  -7  -2   18.30    3.20
   4   7  -2   22.30    5.50
  -4   7   2   19.80    2.30
  -3  -7   2   29.10    4.00
   3  -7  -2   25.70    3.30
  -3   7   2   23.90    4.30
   3   7  -2   21.40    4.90
  -2  -7   2    3.30    2.60
   2  -7  -2    4.90    2.10
   2  -7  -2    4.50    1.90
  -2  -7   2    4.40    2.70
   2  -7  -2    4.50    2.40
   2  -7  -2   -2.50    1.90
  -2   7   2    0.90    2.80
   2   7  -2    7.00    2.60
   2   7  -2    5.70    2.70
  -2   7   2    1.50    1.20
  -1  -7   2   43.20    5.70
   1  -7  -2   40.10    4.50
   1  -7  -2   51.09    3.70
  -1  -7   2   39.70    3.90
  -1   7   2   34.10    4.70
   1   7  -2   45.50    3.80
   1   7  -2   43.00    5.50
   0  -7   2  780.52   22.40
   0  -7   2  803.42   21.10
   0  -7  -2  799.12   21.30
   0  -7   2  851.61   25.50
   0  -7  -2  806.92   22.40
   0   7   2  818.22   20.10
   0   7  -2  814.72   20.20
   0   7  -2  796.62   24.60
   0   7   2  811.62   24.60
   1  -7   2   11.60    1.90
   1  -7   2   14.40    2.00
  -1  -7  -2   13.30    3.70
  -1  -7  -2   13.70    3.00
   1  -7   2   15.80    3.40
   1   7   2   11.50    3.30
  -2  -7  -2  101.49    5.60
   2  -7   2   96.69    4.80
  -2  -7  -2  105.99    6.40
   2  -7   2  106.49    5.00
   2  -7   2  100.79    5.50
  -2   7  -2  106.29    4.20
  -2   7  -2  105.99    7.60
   3  -7   2    0.30    2.00
   3  -7   2    0.60    1.80
  -3  -7  -2    0.00    2.50
  -3   7  -2    0.00    1.30
   4  -7   2  117.59    6.40
  -4  -7  -2  108.59    6.60
   4  -7   2  109.59    6.50
  -4   7  -2  115.49    5.70
   5  -7   2   -1.30    2.50
   5  -7   2   -0.60    2.30
  -5  -7  -2    3.20    2.30
  -5   7  -2    0.40    1.60
   5  -8  -2    0.20    2.30
  -5  -8   2    1.40    2.20
   5  -8  -2    2.20    2.60
  -5   8   2   -2.80    1.60
   4  -8  -2   17.30    3.50
  -4  -8   2   21.60    4.00
   4  -8  -2   19.80    3.00
  -4   8   2   22.10    2.70
  -3  -8   2  220.98    9.30
   3  -8  -2  224.58    8.40
   3  -8  -2  228.28    8.90
  -3  -8   2  219.18   12.40
  -3   8   2  221.08    7.30
  -3   8   2  230.38   11.20
   3   8  -2  213.98   11.60
  -2  -8   2    5.20    2.60
   2  -8  -2    1.70    2.00
   2  -8  -2    5.80    2.60
   2  -8  -2    5.40    2.80
  -2   8   2    5.30    3.20
   2   8  -2    5.20    2.50
  -2   8   2    2.80    1.30
  -1  -8   2   -2.00    3.00
  -1  -8   2    4.80    3.40
   1  -8  -2    0.80    1.60
   1  -8  -2    0.60    1.30
   1  -8  -2   -1.40    2.40
  -1  -8   2   -1.60    2.10
   1   8  -2    2.30    3.40
  -1   8   2   -0.50    3.00
  -1   8   2    1.90    1.30
   0  -8   2   97.19    8.00
   0  -8   2  102.39    5.10
   0  -8   2   95.09    6.60
   0  -8  -2   96.49    5.20
   0  -8  -2   96.59    6.40
   0   8   2   95.49    7.70
   0   8  -2  104.89    8.20
   1  -8   2   84.29    4.00
   1  -8   2   79.99    5.90
  -1  -8  -2   89.89    5.40
   1  -8   2   79.59    3.90
  -1  -8  -2   81.19    6.40
  -1   8  -2   90.79    7.80
  -1   8  -2   81.69    3.80
   1   8   2   77.69    6.70
  -2  -8  -2    6.80    3.00
   2  -8   2    7.60    2.20
   2  -8   2   10.50    2.30
   2  -8   2    8.10    2.80
  -2  -8  -2   15.10    4.20
  -2  -8  -2    7.00    3.00
   2   8   2    3.70    3.00
  -2   8  -2   12.00    3.90
  -2   8  -2    6.30    1.60
  -3  -8  -2    0.20    2.70
   3  -8   2    0.00    2.10
   3  -8   2    4.60    2.50
  -3   8  -2   -1.20    1.40
  -3   8  -2    2.60    3.40
   4  -8   2   26.50    4.00
   4  -8   2   30.80    4.10
  -4  -8  -2   33.70    4.80
  -4   8  -2   32.80    3.20
   5  -8   2    1.90    2.50
   5  -8   2    1.20    2.20
  -5  -8  -2   -2.80    2.20
  -5   8  -2   -2.70    1.50
  -5  -9   2    9.90    2.80
   5  -9  -2   14.10    3.10
   5  -9  -2   13.10    3.10
   4  -9  -2   43.90    4.80
  -4  -9   2   47.50    5.60
   4  -9  -2   37.50    4.30
  -4   9   2   46.00    3.50
  -3  -9   2    3.80    3.70
   3  -9  -2    2.80    2.30
  -3  -9   2    2.70    3.10
   3  -9  -2    2.00    1.30
  -3   9   2    0.80    3.00
   3   9  -2    0.90    2.90
  -3   9   2    1.40    1.60
  -2  -9   2    5.80    3.70
  -2  -9   2   -0.10    2.90
   2  -9  -2    7.90    2.40
  -2  -9   2    4.40    2.40
   2  -9  -2    3.40    2.70
   2  -9  -2    5.00    2.00
   2   9  -2    2.80    2.60
  -2   9   2    3.50    1.50
   2   9  -2    3.90    3.20
  -2   9   2    3.50    4.40
  -1  -9   2   -0.90    2.70
   1  -9  -2    2.40    1.50
  -1  -9   2    5.00    3.40
   1  -9  -2    2.70    3.90
  -1  -9   2    2.40    2.30
   1   9  -2    4.50    3.60
  -1   9   2    2.60    2.80
  -1   9   2    2.00    1.30
   0  -9   2   -0.60    3.10
   0  -9  -2    2.60    3.20
   0   9   2   -0.10    3.00
   0   9  -2    3.80    3.90
   0   9  -2   -1.60    1.30
   0   9   2    1.90    1.40
   1  -9   2  648.14   16.90
   1  -9   2  630.64   16.80
  -1  -9  -2  640.94   18.60
   1  -9   2  631.74   19.40
  -1  -9  -2  641.64   19.90
  -1   9  -2  621.64   22.60
   1   9   2  655.83   22.00
  -2  -9  -2   10.40    3.80
   2  -9   2    8.00    2.40
   2  -9   2   13.30    3.20
  -2  -9  -2    9.40    3.20
   2  -9   2   12.40    2.50
   2   9   2    4.30    3.40
  -2   9  -2    9.50    2.10
  -2   9  -2   16.10    5.80
   3  -9   2   20.90    3.50
   3  -9   2   17.60    3.50
  -3  -9  -2   20.60    4.20
  -3   9  -2   22.90    6.00
  -3   9  -2   18.80    2.70
  -4  -9  -2   22.30    4.40
   4  -9   2   21.50    3.90
   4  -9   2   16.30    3.00
  -4   9  -2   21.30    2.90
  -5  -9  -2    4.00    3.10
   5  -9   2    8.20    2.60
   5  -9   2    4.60    2.70
  -5   9  -2    5.30    2.10
  -4 -10   2   50.19    5.80
   4 -10  -2   39.10    4.30
   4 -10  -2   47.10    4.90
  -4  10   2   50.99    3.80
  -3 -10   2   19.00    5.80
   3 -10  -2   30.70    4.20
  -3 -10   2   28.20    4.60
  -3  10   2   21.40    2.70
  -3  10   2   29.50    6.00
  -2 -10   2    2.90    3.20
  -2 -10   2    1.60    3.10
  -2 -10   2    0.70    2.60
   2 -10  -2    4.20    2.00
   2 -10  -2    7.10    3.20
   2 -10  -2    5.00    2.20
   2  10  -2   -0.80    4.10
  -2  10   2    5.20    3.50
  -2  10   2    0.30    1.20
   1 -10  -2  386.06   13.80
  -1 -10   2  389.16   16.10
  -1 -10   2  371.66   17.40
   1 -10  -2  360.66   10.70
  -1 -10   2  388.26   12.90
  -1  10   2  382.46   11.20
   1  10  -2  383.96   16.80
   0 -10  -2   26.60    3.80
   0 -10   2   19.70    4.70
   0 -10  -2   24.80    4.80
   0 -10   2   21.30    3.10
   0 -10   2   14.00    3.80
   0  10  -2   22.90    5.30
   0  10   2   25.80    2.60
   0  10   2   15.50    4.00
   0  10  -2   26.30    2.70
   1 -10   2    1.60    1.60
   1 -10   2    7.00    2.10
  -1 -10  -2    2.80    3.50
  -1 -10  -2    2.50    2.40
   1 -10   2    1.30    3.10
   1  10   2    8.20    3.50
  -1  10  -2    4.00    3.60
  -1  10  -2    4.80    2.00
   2 -10   2   20.50    3.90
  -2 -10  -2   18.60    3.90
   2 -10   2   20.90    3.00
   2 -10   2   17.80    2.90
  -2 -10  -2   24.20    4.80
  -2  10  -2   20.10    5.00
  -2  10  -2   21.50    2.80
   3 -10   2   10.10    2.80
  -3 -10  -2    7.50    3.70
   3 -10   2    9.60    2.90
  -3  10  -2   12.50    2.60
  -3  10  -2    8.30    4.20
   4 -10   2   15.90    5.20
  -4 -10  -2    9.70    3.70
   4 -10   2   16.00    4.10
  -4  10  -2   13.20    2.60
   4 -11  -2    9.60    3.00
   4 -11  -2    3.80    2.70
  -4 -11   2   10.20    3.60
  -4  11   2    7.60    2.20
   3 -11  -2   19.80    3.30
  -3 -11   2   14.70    4.10
   3 -11  -2   22.80    3.60
  -3  11   2   17.10    2.90
  -3  11   2   14.60    4.90
   2 -11  -2   45.20    4.20
   2 -11  -2   46.50    5.70
  -2 -11   2   48.00    6.50
   2 -11  -2   49.90    3.80
  -2 -11   2   41.20    5.10
  -2 -11   2   37.00    6.40
  -2  11   2   42.40    3.50
  -2  11   2   40.10    6.40
  -1 -11   2   38.00    4.50
  -1 -11   2   33.60    6.60
   1 -11  -2   39.90    3.50
  -1 -11   2   39.20    5.70
   1 -11  -2   40.90    5.20
   1 -11  -2   35.00    3.00
   1  11  -2   33.80    6.00
  -1  11   2   41.20    7.10
   0 -11  -2   13.30    4.20
   0 -11  -2   18.70    3.20
   0 -11   2   20.50    3.10
   0 -11   2    9.80    3.90
   0  11   2   19.60    2.50
   0  11   2    7.90    4.10
   0  11  -2   17.20    2.50
   1 -11   2    9.30    3.40
  -1 -11  -2    4.30    3.10
  -1 -11  -2    7.40    3.90
   1 -11   2   11.50    2.00
   1 -11   2    8.80    2.40
   1  11   2   15.80    5.20
  -1  11  -2    8.20    1.90
  -1  11  -2   13.80    5.00
  -2 -11  -2   -3.40    3.20
  -2 -11  -2    7.40    3.80
   2 -11   2    6.80    2.50
   2 -11   2    5.30    2.10
   2 -11   2    5.20    3.20
  -2  11  -2    7.40    4.90
  -2  11  -2    5.90    2.10
  -3 -11  -2   49.40    5.80
   3 -11   2   57.09    4.70
   3 -11   2   49.10    4.90
  -3  11  -2   45.10    7.40
  -3  11  -2   57.69    4.40
   4 -11   2   22.70    3.50
  -4 -11  -2   18.40    4.00
   4 -11   2   22.00    3.30
  -4  11  -2   28.30    4.00
   4 -12  -2    1.90    2.50
  -4 -12   2    4.70    2.90
   4 -12  -2    1.70    2.50
  -4  12   2    2.80    2.00
  -3 -12   2   60.29    6.40
   3 -12  -2   53.69    4.80
   3 -12  -2   53.49    4.90
  -3  12   2   53.79    7.90
  -3  12   2   56.59    4.30
  -2 -12   2   39.20    7.00
  -2 -12   2   52.49    6.10
   2 -12  -2   53.59    4.40
  -2 -12   2   54.79    6.90
   2 -12  -2   49.30    4.20
   2 -12  -2   53.09    7.50
  -2  12   2   57.59    9.00
  -2  12   2   48.50    4.20
   1 -12  -2  105.09    5.10
   1 -12  -2   93.99    7.50
  -1 -12   2  104.19    8.40
  -1 -12   2  109.99    6.80
  -1  12   2  105.59    9.80
   1  12  -2   99.59    9.60
  -1  12   2  104.49    5.40
   0 -12   2   30.70    5.50
   0 -12  -2   31.70    5.30
   0  12   2   32.40    6.60
   0  12  -2   28.20    6.70
   0  12  -2   35.90    3.80
   1 -12   2   12.10    4.00
  -1 -12  -2    7.30    4.20
   1 -12   2    8.20    2.50
  -1 -12  -2    8.20    3.40
  -1  12  -2   12.30    5.10
  -1  12  -2   11.30    2.50
   1  12   2    9.60    4.40
   2 -12   2    4.20    2.00
   2 -12   2    2.20    2.50
  -2 -12  -2   -1.40    3.70
   2 -12   2    1.30    3.30
  -2 -12  -2   -2.70    3.00
  -2  12  -2    5.00    5.00
  -2  12  -2   -0.80    2.00
   3 -12   2  113.59    6.60
   3 -12   2  131.59    6.30
  -3 -12  -2  129.19    8.30
  -3  12  -2  124.19    6.10
  -3  12  -2  127.39   11.10
  -4 -12  -2    6.40    3.30
   4 -12   2   10.50    2.50
   4 -12   2    8.30    3.00
  -4  12  -2    8.70    2.20
   4 -13  -2    1.30    2.10
  -4 -13   2   -2.20    2.30
  -4  13   2    2.10    1.80
   3 -13  -2   30.10    3.80
  -3 -13   2   33.80    5.10
  -3  13   2   38.20    6.90
  -3  13   2   38.10    4.00
   2 -13  -2   85.29    7.10
  -2 -13   2   98.39    7.60
  -2 -13   2   81.49    7.80
   2 -13  -2   85.39    4.90
   2 -13  -2   83.39    5.20
  -2  13   2   98.69    5.70
  -2  13   2   98.69   11.80
   1 -13  -2  100.69    4.80
   1 -13  -2   88.99    8.80
  -1 -13   2   73.89    6.30
  -1 -13   2   89.79    8.20
   1  13  -2   89.09   10.80
  -1  13   2   82.09    9.40
  -1  13   2   84.19    5.20
   0 -13  -2    0.20    4.10
   0 -13   2    2.20    3.90
   0  13   2    6.30    4.20
   0  13  -2   -1.20    1.40
   0  13  -2    1.50    3.90
   0  13   2   -2.10    1.40
  -1 -13  -2   -0.10    4.00
  -1 -13  -2    1.70    3.60
   1 -13   2    1.90    5.40
   1  13   2    0.50    4.40
  -1  13  -2    0.30    3.90
  -1  13  -2    3.20    2.20
   2 -13   2   25.30    3.00
  -2 -13  -2   23.80    4.90
   2 -13   2   22.40    4.50
  -2 -13  -2   26.00    5.60
   2 -13   2   19.80    3.50
  -2  13  -2   28.30    3.70
  -2  13  -2   21.90    6.10
  -3 -13  -2   13.20    4.10
   3 -13   2   10.30    2.50
   3 -13   2   11.20    3.40
  -3  13  -2   12.10    2.90
   4 -13   2   -0.90    2.60
   4 -13   2   -0.20    1.60
  -4 -13  -2    2.80    2.60
  -4  13  -2   -0.10    1.60
   3 -14  -2   16.80    3.20
  -3 -14   2   19.50    4.80
   3 -14  -2   21.80    3.10
   2 -14  -2   88.39    5.30
   2 -14  -2   59.59    6.20
  -2 -14   2   84.69    7.20
  -2 -14   2   84.49    8.40
  -2  14   2   80.29    5.50
  -2  14   2   65.69    8.70
  -1 -14   2   -4.50    3.40
   1 -14  -2   -1.40    3.40
  -1 -14   2    2.60    3.60
   1  14  -2   -5.40    5.50
  -1  14   2    5.60    5.10
   0 -14   2   50.49    6.70
   0 -14  -2   63.49    8.10
  -1 -14  -2   23.10    5.40
   1 -14   2   23.10    4.50
   1  14   2   20.20    6.30
  -1  14  -2   35.10    4.40
  -1  14  -2   26.30    7.60
   2 -14   2   -1.00    2.50
   2 -14   2    0.30    3.00
  -2 -14  -2    0.40    3.50
  -2 -14  -2   -1.40    4.00
  -2  14  -2   -6.40    3.20
  -2  14  -2   -2.20    2.10
  -3 -14  -2    3.70    3.30
   3 -14   2    3.40    2.00
   3 -14   2   -1.10    2.60
  -3  14  -2    3.40    2.10
  -3 -15   2    5.80    3.20
   3 -15  -2   -0.90    1.80
  -3  15   2    1.90    1.90
   2 -15  -2   48.70    5.40
  -2 -15   2   62.99    6.40
  -2 -15   2   71.09    8.40
  -2  15   2   43.60    7.90
  -2  15   2   69.59    4.90
   1 -15  -2    1.90    3.40
  -1 -15   2    5.90    4.30
  -1 -15   2    7.10    4.10
  -1  15   2   15.50    4.80
   1  15  -2    9.70    7.70
  -1  15   2   17.60    3.00
   0 -15  -2   24.00    5.70
   0  15  -2   22.10    6.70
   0  15   2   25.70    6.80
   1 -15   2    4.70    3.00
  -1 -15  -2   12.00    4.90
  -1  15  -2   25.20    3.70
   1  15   2   31.70    9.40
  -1  15  -2    2.10    5.00
   2 -15   2    8.60    2.80
  -2 -15  -2    9.20    3.60
  -2  15  -2   13.10    3.00
  -2  15  -2    6.30    5.50
  -3 -15  -2    5.70    3.20
  -3  15  -2   12.10    2.60
  -2 -16   2   -2.10    3.70
  -2 -16   2   -5.90    3.80
   2 -16  -2    4.50    2.40
  -2  16   2    2.70    2.20
   1 -16  -2    0.70    2.30
  -1 -16   2    3.20    3.60
  -1  16   2    4.90    8.90
   0 -16   2    2.80    2.80
   0 -16  -2    3.60    3.20
   0  16   2   -0.90    5.30
   1 -16   2    3.90    2.50
  -1 -16  -2   10.40    4.10
  -1  16  -2   20.70    3.80
   2 -16   2   -0.50    1.80
  -2 -16  -2   -6.30    4.60
  -2 -16  -2    3.60    4.00
  -2  16  -2   -3.30    1.70
  -2 -17   2    2.00    3.50
   2 -17  -2   -0.60    1.40
   1 -17  -2   -1.30    2.50
  -1 -17   2    1.00    2.50
   0 -17   2    1.30    3.20
   0 -17  -2    2.00    3.30
  -1 -17  -2   -0.20    2.70
   1 -17   2    1.20    2.60
   2 -17   2    8.80    2.90
  -2 -17  -2    7.40    3.80
   1 -18  -2    7.00    2.60
  -1 -18   2    7.20    2.90
   0 -18  -2    6.60    3.00
   0 -18   2    5.00    2.90
   5   0  -3    2.70    4.00
   5   0  -3    2.30    2.10
   5   0  -3   -1.30    2.20
   4   0  -3   -0.50    1.60
   4   0  -3    0.70    3.20
  -4   0   3   -2.30    3.50
   4   0  -3   -0.70    1.90
   3   0  -3    0.70    1.50
   3   0  -3    0.40    2.70
   3   0  -3    3.50    1.60
  -2   0   3    0.40    1.30
   2   0  -3    0.80    2.70
   1   0  -3   -1.00    2.20
   0   0   3    0.60    1.40
   1   0   3    0.40    1.50
   2   0   3   -0.80    1.20
   2   0   3   -0.40    2.00
   3   0   3    0.70    2.40
   3   0   3    0.60    1.60
   3   0   3    0.60    1.50
   4   0   3    3.00    1.90
   4   0   3    0.10    1.90
   5   0   3    2.90    2.30
   5   0   3    7.80    4.50
   5  -1  -3    3.90    5.10
   5  -1  -3    0.90    2.20
   5  -1  -3   -0.10    2.50
   5   1  -3    1.40    2.40
   5   1  -3    5.20    2.20
   5   1  -3   -7.20    3.60
   4  -1  -3   54.09    4.50
  -4  -1   3   43.40    7.00
   4  -1  -3   44.30    4.10
   4  -1  -3   62.29    7.80
   4   1  -3   51.69    4.10
  -4   1   3   45.20    7.30
   4   1  -3   64.99    8.20
   4   1  -3   47.60    3.70
   3  -1  -3   26.20    2.90
   3  -1  -3   19.50    4.20
   3  -1  -3   24.10    2.80
  -3  -1   3   25.90    4.70
   3   1  -3   25.30    2.60
   3   1  -3   22.40    2.60
   3   1  -3   24.90    4.90
  -2  -1   3  209.98    7.00
   2  -1  -3  201.58    6.80
   2  -1  -3  212.48    9.80
   2   1  -3  219.68    9.80
  -2   1   3  211.78    6.70
  -1  -1   3 1572.84   40.10
  -1  -1   3 1536.85   38.00
   1  -1  -3 1571.74   39.30
  -1   1   3 1606.24   37.90
   1   1  -3 1585.04   39.50
   0  -1   3   69.79    3.80
   0  -1   3   68.09    4.10
   0   1   3   69.09    3.80
   1  -1   3    0.00    1.40
   1   1   3    2.30    1.60
   2  -1   3   44.30    4.00
   2  -1   3   43.50    2.90
   2  -1   3   41.10    2.80
   2   1   3   43.80    2.80
   2   1   3   42.90    4.30
   3  -1   3   63.89    4.40
   3  -1   3   70.59    5.60
   3  -1   3   66.09    3.90
   3   1   3   69.19    3.70
   3   1   3   62.79    5.50
   3   1   3   64.89    3.80
   4  -1   3    5.60    2.30
   4  -1   3    6.20    2.40
   4   1   3    5.20    2.20
   4   1   3    4.80    2.10
   5  -1   3    1.60    3.20
   5  -1   3    2.00    2.30
   5   1   3    1.90    2.40
   5   1   3   -2.70    2.00
   5  -2  -3    8.00    2.80
   5  -2  -3    3.60    2.70
   5  -2  -3   -7.80    5.90
   5   2  -3    6.20    4.80
   5   2  -3    5.60    2.40
   4  -2  -3   46.90    4.50
   4  -2  -3   48.80    4.30
   4  -2  -3   43.70    6.80
  -4  -2   3   43.80    7.20
   4   2  -3   56.99    4.00
   4   2  -3   50.69    3.40
   4   2  -3   48.90    7.40
  -4   2   3   45.70    8.10
   3  -2  -3  166.38    9.70
  -3  -2   3  151.68    5.70
   3  -2  -3  166.88    6.40
  -3  -2   3  148.29    9.90
   3  -2  -3  154.28    6.30
   3   2  -3  155.38    9.80
   3   2  -3  155.18    5.90
  -2  -2   3  769.02   23.50
   2  -2  -3  733.33   22.40
  -2  -2   3  754.02   19.80
  -2   2   3  744.63   19.40
  -1  -2   3 3548.15   84.39
  -1  -2   3 3572.94   83.29
  -1  -2   3 3700.83   86.69
   1  -2  -3 3619.04   85.39
  -1   2   3 3587.94   84.39
   1   2  -3 3472.25   85.49
   0  -2   3    2.30    2.00
   0  -2   3    2.80    2.40
  -1  -2  -3 3114.09   71.89
   1  -2   3 3143.19   72.89
  -1   2  -3 3048.29   71.59
   1   2   3 3101.59   73.19
   2  -2   3  160.88    5.60
  -2  -2  -3  162.88    4.70
   2  -2   3  165.48    6.80
   2   2   3  160.38    7.60
   3  -2   3   61.69    5.20
   3  -2   3   56.69    3.80
   3  -2   3   57.69    4.10
   3   2   3   60.99    3.50
   3   2   3   58.79    5.70
   3   2   3   56.29    3.30
   4  -2   3   26.50    3.60
  -4  -2  -3   32.70    2.80
   4   2   3   37.50    3.50
   4   2   3   32.60    3.30
   5  -2   3    0.20    2.20
   5   2   3    3.10    2.10
   5  -3  -3    6.30    2.70
   5  -3  -3    7.20    2.90
   5  -3  -3   -4.30    7.70
   5   3  -3   -3.50    4.50
   5   3  -3    0.40    2.00
  -4  -3   3    8.30    4.40
  -4  -3   3   15.70    2.40
   4  -3  -3   10.90    4.40
   4  -3  -3    6.80    2.10
   4  -3  -3   12.40    2.90
   4   3  -3   11.80    4.40
   4   3  -3   13.30    2.50
   3  -3  -3   16.00    4.30
  -3  -3   3   14.00    4.00
   3  -3  -3    9.40    2.00
   3  -3  -3   18.00    2.70
   3   3  -3   17.90    2.40
   3   3  -3   16.80    4.00
   2  -3  -3   43.70    5.00
  -2  -3   3   46.00    3.70
  -2  -3   3   42.00    3.10
  -2  -3   3   43.50    5.50
   2   3  -3   45.80    5.70
  -2   3   3   41.40    3.70
  -1  -3   3   32.10    3.70
  -1  -3   3   36.30    4.40
  -1  -3   3   34.90    3.20
  -1   3   3   37.40    3.90
   1   3  -3   26.70    3.30
  -1   3   3   30.70    1.80
   0  -3   3 2146.29   52.89
   0  -3   3 2135.39   51.99
   0   3  -3 2113.89   50.59
   0   3   3 2207.88   52.29
  -1  -3  -3 9611.34  223.58
   1  -3   3 9370.96  224.58
   1  -3   3 9873.11  226.18
   1   3   3 9999.00  225.18
  -1   3  -3 9691.53  223.08
  -2  -3  -3  330.27    9.10
   2  -3   3  345.57   10.50
   2   3   3  334.77   12.00
  -2   3  -3  340.77    8.50
   3  -3   3   23.10    2.80
  -3  -3  -3   22.10    2.40
   3  -3   3   21.90    2.60
   3   3   3   14.40    4.10
   3   3   3   21.70    2.30
   4  -3   3   10.40    3.00
   4  -3   3   10.90    2.80
  -4  -3  -3   12.70    2.60
   4   3   3   11.50    2.30
   5  -3   3   11.10    3.40
   5  -3   3   13.60    3.20
  -5  -4   3   33.40    3.40
   5  -4  -3   30.60    4.10
   5  -4  -3   29.80    3.90
   5   4  -3   27.80    6.90
   4  -4  -3   84.19    8.60
  -4  -4   3   65.99    4.30
   4  -4  -3   61.79    4.70
  -4  -4   3   71.89    8.80
   4  -4  -3   55.99    4.60
   4   4  -3   67.19    8.90
  -4   4   3   59.59    2.60
   3  -4  -3   -1.30    2.60
   3  -4  -3    0.00    1.50
   3  -4  -3    4.70    2.00
  -3  -4   3   -0.30    2.60
  -3  -4   3    0.90    1.80
  -3   4   3    1.60    1.80
   3   4  -3   -2.50    1.30
  -3   4   3    1.00    0.90
   3   4  -3   -0.50    5.10
   2  -4  -3   14.80    3.50
  -2  -4   3   13.80    4.10
   2  -4  -3   14.90    2.10
  -2  -4   3   16.00    2.50
  -2   4   3   20.80    3.20
  -2   4   3   13.80    1.40
   2   4  -3   12.50    3.40
  -1  -4   3   49.90    3.40
  -1  -4   3   48.60    4.20
  -1  -4   3   39.70    4.80
  -1   4   3   46.90    2.10
   1   4  -3   43.00    4.10
  -1   4   3   51.49    4.70
   0  -4   3  335.07   10.70
   0  -4   3  321.77    9.10
   0  -4  -3  317.27    9.30
   0  -4   3  323.17   11.60
   0   4  -3  314.67    8.70
   0   4   3  325.77    8.40
   0   4   3  326.27   11.10
   0   4  -3  316.07    8.50
   1  -4   3 2281.67   56.19
  -1  -4  -3 2191.98   53.09
   1   4   3 2270.07   54.89
  -1   4  -3 2237.68   52.39
  -2  -4  -3   14.10    2.30
   2  -4   3   17.30    2.50
   2  -4   3   17.80    2.50
  -2   4  -3   15.60    1.50
   2   4   3   11.90    3.00
   3  -4   3   96.79    4.90
   3  -4   3  104.79    5.10
  -3  -4  -3   93.19    4.50
   3   4   3   94.69    4.10
  -3   4  -3   91.19    3.40
   4  -4   3    3.60    2.10
  -4  -4  -3    2.80    2.40
   4  -4   3    5.20    2.70
  -4   4  -3    3.30    1.50
   4   4   3    0.80    1.80
   5  -4   3    6.80    3.10
   5  -4   3   10.90    2.90
   5  -5  -3    7.40    3.00
  -5  -5   3    6.40    2.50
   5  -5  -3   11.30    3.00
   5   5  -3    4.60    4.70
   4  -5  -3    3.60    2.30
  -4  -5   3    9.30    2.80
   4  -5  -3    7.50    2.50
   4   5  -3    9.90    4.70
  -4   5   3   13.00    1.70
   3  -5  -3  138.69    8.40
   3  -5  -3  137.79    6.30
   3  -5  -3  137.49    6.00
  -3  -5   3  129.19    5.90
  -3   5   3  134.39    4.40
   3   5  -3  133.49    9.30
  -3   5   3  135.99    6.60
  -2  -5   3  387.46   12.70
   2  -5  -3  399.06   13.70
  -2  -5   3  376.36   15.00
  -2  -5   3  374.86   11.00
   2  -5  -3  357.36   10.70
   2  -5  -3  363.16   12.20
  -2   5   3  374.76    9.70
   2   5  -3  350.16   13.90
  -2   5   3  359.86   12.80
   2   5  -3  352.96   11.60
  -1  -5   3  123.09    7.60
  -1  -5   3  122.99    6.50
  -1  -5   3  121.39    5.00
   1   5  -3  122.49    6.20
   1   5  -3  122.09    6.90
  -1   5   3  118.19    6.80
  -1   5   3  117.79    3.90
   0  -5  -3  275.27    8.60
   0  -5   3  268.87   10.00
   0  -5   3  272.87    8.30
   0   5   3  285.77   10.70
   0   5  -3  271.07    7.60
   0   5  -3  275.27    7.40
   0   5   3  272.17    7.50
   1  -5   3   13.60    3.40
  -1  -5  -3   17.70    2.50
  -1   5  -3   17.80    1.80
   1   5   3   20.30    2.10
   1   5   3   19.90    3.50
   2  -5   3   60.19    3.80
   2  -5   3   64.69    3.90
  -2  -5  -3   60.69    4.10
   2   5   3   63.19    4.50
  -2   5  -3   63.29    2.80
  -3  -5  -3    1.80    2.40
   3  -5   3    0.60    1.70
   3  -5   3    1.50    2.00
  -3   5  -3   -1.00    2.00
   3   5   3    3.50    1.50
  -3   5  -3    1.20    1.10
  -4  -5  -3   46.00    4.80
   4  -5   3   43.10    4.20
   4  -5   3   35.80    4.10
  -4   5  -3   41.70    2.90
   5  -5   3   13.30    3.30
  -5  -5  -3   22.00    3.40
   5  -5   3   18.90    3.20
  -5   5  -3   23.30    2.60
   5  -6  -3    6.80    2.90
  -5  -6   3   10.10    2.80
   5  -6  -3    6.80    2.90
  -5   6   3    9.20    1.80
   4  -6  -3    4.30    2.40
   4  -6  -3    0.20    1.90
  -4  -6   3    2.10    2.50
  -4   6   3    4.20    1.50
   4   6  -3    8.00    4.30
   3  -6  -3    0.10    2.50
  -3  -6   3    6.40    3.20
   3  -6  -3    3.00    2.20
  -3  -6   3    0.40    2.30
   3  -6  -3    5.80    2.20
  -3   6   3    6.70    2.60
   3   6  -3    6.10    3.50
  -2  -6   3    1.60    2.90
   2  -6  -3    1.40    2.10
  -2  -6   3   -1.40    2.10
   2  -6  -3   -0.70    1.50
   2  -6  -3   -2.40    1.90
  -2  -6   3    0.70    2.20
   2   6  -3    0.80    2.40
  -2   6   3   -0.50    2.50
  -2   6   3    1.10    1.10
   2   6  -3    0.00    2.50
  -1  -6   3    2.80    3.00
  -1  -6   3    4.50    2.60
   1   6  -3    3.30    3.20
   1   6  -3    3.80    2.10
  -1   6   3    1.60    2.70
   0  -6   3   23.20    4.40
   0  -6  -3   21.40    2.90
   0  -6   3   25.10    3.90
   0  -6   3   20.90    2.80
   0   6  -3   23.00    2.20
   0   6   3   23.10    4.30
   0   6   3   19.20    1.90
   1  -6   3  247.98    7.50
   1   6   3  251.37   10.40
   2  -6   3   12.00    2.60
  -2  -6  -3   13.40    2.80
   2  -6   3    8.60    2.00
   2  -6   3    6.40    1.60
  -2   6  -3    8.50    1.60
   2   6   3    3.40    2.40
   3  -6   3   34.00    3.50
   3  -6   3   26.30    3.50
  -3  -6  -3   28.40    4.10
  -3   6  -3   28.40    2.40
   3   6   3   23.90    2.40
  -3   6  -3   31.30    6.00
   4  -6   3   28.60    3.80
   4  -6   3   30.60    4.10
  -4  -6  -3   41.30    4.80
  -4   6  -3   28.80    2.80
   5  -6   3   -2.40    2.20
   5  -6   3   -2.00    2.50
  -5  -6  -3   -1.50    2.30
  -5   6  -3    1.50    1.70
   5  -7  -3    2.30    2.60
   5  -7  -3   -0.50    2.40
  -5  -7   3    3.70    2.10
  -5   7   3    2.60    1.60
   4  -7  -3    9.50    3.10
   4  -7  -3   11.90    3.30
   4   7  -3   12.40    4.30
  -4   7   3   11.90    2.00
   3  -7  -3    7.60    2.10
   3  -7  -3    9.70    2.40
  -3  -7   3   14.50    3.20
  -3  -7   3    6.70    3.80
  -3   7   3   10.20    4.10
  -3   7   3   11.70    1.90
   3   7  -3   11.70    3.90
   2  -7  -3   64.39    4.00
  -2  -7   3   65.19    4.70
  -2  -7   3   63.79    6.90
   2  -7  -3   72.79    4.90
   2  -7  -3   65.99    5.30
  -2   7   3   63.19    3.20
   2   7  -3   74.29    6.00
  -2   7   3   59.89    6.00
  -1  -7   3  591.04   18.00
  -1  -7   3  595.04   16.70
   1  -7  -3  611.44   17.40
  -1  -7   3  612.74   20.80
  -1  -7   3  570.34   18.80
   1   7  -3  595.34   17.30
  -1   7   3  587.64   15.30
  -1   7   3  604.14   19.80
   1   7  -3  601.44   19.90
   0  -7   3  348.67   14.30
   0  -7   3  330.97   10.30
   0  -7  -3  348.57   12.90
   0  -7  -3  335.77   10.60
   0  -7   3  347.47   12.60
   0   7  -3  338.37    9.60
   0   7   3  337.87   13.50
   0   7   3  340.97    9.40
  -1  -7  -3  226.58    8.30
   1  -7   3  218.48    7.00
  -1  -7  -3  213.98    9.00
   1  -7   3  209.68    6.80
   1  -7   3  206.18    8.70
  -1   7  -3  226.48    6.90
   1   7   3  226.18   10.40
   2  -7   3   21.30    3.30
   2  -7   3   14.10    2.10
   2  -7   3   20.70    4.00
  -2  -7  -3   17.60    3.30
  -2   7  -3   17.70    2.00
  -3  -7  -3   58.49    5.40
   3  -7   3   60.39    4.60
   3  -7   3   58.89    4.50
  -3   7  -3   64.19    3.60
  -3   7  -3   58.09    6.30
   4  -7   3  170.58    7.70
   4  -7   3  158.28    7.60
  -4  -7  -3  168.98    8.40
  -4   7  -3  155.58    6.10
  -5  -7  -3   11.70    2.90
   5  -7   3    7.20    2.60
   5  -7   3    9.30    3.00
  -5   7  -3   10.50    2.20
   5  -8  -3    7.60    2.80
   5  -8  -3    9.80    3.00
  -5  -8   3    9.60    2.70
  -5   8   3    2.90    1.80
   4  -8  -3   33.10    4.00
  -4  -8   3   43.40    5.10
   4  -8  -3   44.70    5.10
  -4   8   3   41.00    3.20
   4   8  -3   41.30    6.50
   3  -8  -3   16.50    3.10
   3  -8  -3   13.90    2.60
  -3  -8   3   20.20    3.60
  -3  -8   3   11.30    4.20
  -3   8   3   12.20    3.90
  -3   8   3   15.70    2.30
   3   8  -3   17.20    4.70
  -2  -8   3    4.10    2.40
   2  -8  -3    1.80    2.10
   2  -8  -3    4.90    2.50
   2  -8  -3    1.40    2.50
  -2  -8   3   12.00    5.20
  -2  -8   3    2.60    2.90
   2   8  -3    3.70    2.80
  -2   8   3    0.60    2.50
   2   8  -3    1.10    2.30
  -2   8   3    4.10    1.30
  -1  -8   3    5.10    3.10
  -1  -8   3    1.60    2.20
   1  -8  -3   -0.50    1.20
  -1  -8   3    1.00    2.70
   1  -8  -3    0.10    2.40
   1   8  -3    0.00    1.40
  -1   8   3    0.30    1.20
  -1   8   3    1.20    3.20
   1   8  -3   -1.00    3.00
   0  -8   3  567.54   16.00
   0  -8   3  582.84   20.90
   0  -8   3  573.44   17.90
   0  -8  -3  561.14   16.30
   0  -8  -3  590.64   17.70
   0   8  -3  569.44   20.20
   0   8   3  568.14   19.90
   1  -8   3  213.18    7.10
   1  -8   3  215.68    7.20
  -1  -8  -3  217.18    8.50
   1  -8   3  239.28    9.40
  -1  -8  -3  223.48    9.70
  -1   8  -3  209.58    7.10
   2  -8   3   92.99    4.80
  -2  -8  -3   78.69    6.40
   2  -8   3   93.59    5.70
   2  -8   3   94.69    4.80
  -2   8  -3  106.59   10.10
  -2   8  -3   90.39    5.00
   3  -8   3   89.29    5.40
   3  -8   3   88.09    5.40
  -3  -8  -3   90.59    6.60
  -3   8  -3   88.39    7.70
  -3   8  -3   89.09    4.50
  -4  -8  -3   62.29    6.00
   4  -8   3   59.69    5.00
   4  -8   3   55.99    5.10
  -4   8  -3   62.49    4.10
   5  -8   3   20.10    3.20
  -5  -8  -3   22.00    3.40
   5  -8   3   19.00    3.40
  -5   8  -3   20.00    3.00
  -5  -9   3    1.50    2.10
   5  -9  -3    0.10    2.40
   5  -9  -3    5.20    2.60
   4  -9  -3   40.70    4.50
  -4  -9   3   39.20    5.10
   4  -9  -3   41.10    5.00
  -4   9   3   39.40    3.30
   3  -9  -3    2.70    1.50
   3  -9  -3    9.70    3.10
  -3  -9   3    4.60    3.20
   3  -9  -3    6.90    2.80
  -3  -9   3    4.30    4.20
  -3   9   3    4.30    1.80
  -3   9   3    6.70    3.50
   3   9  -3    3.10    3.20
   2  -9  -3    3.00    2.70
  -2  -9   3    1.30    3.20
   2  -9  -3    2.20    2.00
  -2  -9   3    3.20    2.40
   2  -9  -3    3.80    1.80
  -2  -9   3    4.10    3.40
   2   9  -3    1.80    2.50
  -2   9   3    1.60    1.50
   1  -9  -3  389.26   10.90
   1  -9  -3  402.36   13.60
  -1  -9   3  398.56   17.20
  -1  -9   3  406.26   12.90
  -1  -9   3  393.26   14.20
   1   9  -3  421.46   16.90
  -1   9   3  351.06   11.00
   0  -9   3  138.19    9.80
   0  -9   3  127.99    7.90
   0  -9  -3  123.59    7.50
   0   9   3  127.39    4.90
   0   9   3  128.49    8.90
   0   9  -3  122.19    9.40
   0   9  -3  130.49    5.10
   1  -9   3  184.88    8.80
   1  -9   3  197.68    6.40
  -1  -9  -3  189.18    9.30
  -1  -9  -3  194.58    8.20
   1  -9   3  200.98    6.80
  -1   9  -3  181.38    6.60
   1   9   3  192.58   10.60
  -1   9  -3  163.38   10.70
   2  -9   3    9.30    2.40
  -2  -9  -3   11.00    3.70
   2  -9   3    8.10    2.10
  -2  -9  -3   10.40    3.10
   2  -9   3   13.10    3.30
  -2   9  -3    7.30    2.40
  -2   9  -3   10.30    4.30
   2   9   3    6.60    3.50
  -3  -9  -3   17.20    4.30
   3  -9   3   12.60    2.90
   3  -9   3   20.70    3.50
  -3   9  -3   17.50    2.80
  -3   9  -3   22.60    5.60
  -4  -9  -3   38.70    5.10
   4  -9   3   23.60    3.80
   4  -9   3   21.00    3.20
  -4   9  -3   31.90    3.40
  -5  -9  -3    4.50    2.50
   5  -9   3    3.10    2.20
   5  -9   3    0.50    2.50
  -5   9  -3    1.30    1.90
   4 -10  -3    6.10    2.80
  -4 -10   3    4.20    3.40
   4 -10  -3    7.70    3.10
  -4  10   3    7.10    2.10
  -3 -10   3   42.50    5.10
   3 -10  -3   35.20    4.20
   3 -10  -3   46.10    5.00
   3 -10  -3   36.80    4.00
  -3  10   3   51.09    7.40
  -3  10   3   40.90    3.40
   2 -10  -3   -0.60    1.80
  -2 -10   3    3.50    3.70
  -2 -10   3   -0.10    2.60
   2 -10  -3    0.80    3.00
  -2 -10   3   -2.70    3.00
   2 -10  -3   -1.00    1.70
  -2  10   3   -1.80    3.20
  -2  10   3    0.30    1.40
   2  10  -3    9.10    4.40
  -1 -10   3   15.50    4.20
  -1 -10   3   19.40    3.50
   1 -10  -3   20.10    2.20
  -1 -10   3   15.10    4.40
   1 -10  -3   27.50    4.60
  -1  10   3   16.70    2.80
  -1  10   3   23.60    5.70
   1  10  -3   19.90    5.30
   0 -10   3   -1.00    3.20
   0 -10   3    6.20    2.40
   0 -10  -3    3.90    3.00
   0 -10   3   -0.80    2.70
   0 -10  -3    1.70    2.40
   0  10   3    3.50    3.50
   0  10   3    0.10    1.30
   0  10  -3   -1.40    1.30
   0  10  -3   -1.20    3.40
  -1 -10  -3    6.40    2.90
   1 -10   3    1.10    2.60
   1 -10   3    1.90    1.50
  -1 -10  -3    1.70    3.20
   1 -10   3    2.10    2.00
  -1  10  -3    4.20    4.60
  -1  10  -3    6.40    2.00
   1  10   3    6.40    3.20
   2 -10   3    8.90    2.50
  -2 -10  -3   22.60    4.60
  -2 -10  -3    8.10    3.50
   2 -10   3   11.10    3.40
   2 -10   3   10.60    2.40
  -2  10  -3    9.60    4.60
  -2  10  -3   11.40    2.40
   3 -10   3    6.10    2.80
  -3 -10  -3    2.70    3.20
   3 -10   3    1.70    2.30
  -3  10  -3    5.10    2.20
  -3  10  -3   -1.30    3.90
  -4 -10  -3    1.40    2.90
   4 -10   3    4.20    3.00
   4 -10   3    1.40    2.40
  -4  10  -3   -1.40    1.70
   4 -11  -3   29.30    3.80
   4 -11  -3   28.30    3.60
  -4 -11   3   31.30    4.30
  -4  11   3   32.60    3.30
   3 -11  -3   32.90    4.40
  -3 -11   3   27.40    4.90
  -3 -11   3   26.80    5.90
   3 -11  -3   26.40    3.50
  -3  11   3   28.70    3.30
  -3  11   3   19.50    5.70
  -2 -11   3   80.49    6.60
   2 -11  -3   82.09    5.10
  -2 -11   3   80.99    7.50
   2 -11  -3   82.49    4.60
  -2 -11   3  102.29   10.00
   2 -11  -3   87.29    6.90
  -2  11   3   74.89    4.50
  -1 -11   3    8.90    4.50
  -1 -11   3    8.40    3.00
  -1 -11   3    3.80    3.80
   1 -11  -3    9.40    3.60
   1  11  -3    4.50    4.00
  -1  11   3    4.70    3.30
  -1  11   3    8.30    2.30
   0 -11  -3    9.10    4.10
   0 -11   3   14.00    2.70
   0 -11   3   13.50    4.30
   0 -11  -3   10.60    2.70
   0  11   3   16.30    5.70
   0  11  -3   20.40    2.70
   0  11   3   15.80    2.40
   0  11  -3    8.40    4.40
   1 -11   3  142.79    6.20
   1 -11   3  133.99    8.20
   1 -11   3  140.69    5.40
  -1 -11  -3  134.89    8.90
  -1  11  -3  142.69    6.20
  -1  11  -3  157.98   11.50
   1  11   3  152.08   10.50
   2 -11   3    4.00    2.00
  -2 -11  -3   -0.60    3.50
   2 -11   3    2.20    3.40
  -2 -11  -3    5.10    3.40
   2 -11   3    4.10    2.50
  -2  11  -3    8.90    4.90
  -2  11  -3    1.70    2.20
   3 -11   3    4.60    3.10
   3 -11   3    3.10    2.40
  -3 -11  -3    1.60    3.40
  -3  11  -3    4.10    2.20
  -3  11  -3   -5.20    4.00
   4 -11   3   18.20    3.10
   4 -11   3   15.20    3.40
  -4 -11  -3   16.60    5.40
  -4  11  -3   20.90    3.20
   4 -12  -3   -2.10    2.30
   4 -12  -3   -3.00    2.20
  -4 -12   3    1.50    2.70
  -4  12   3   -0.30    1.70
  -3 -12   3   76.59    6.80
   3 -12  -3   87.19    5.70
   3 -12  -3   82.49    5.40
  -3  12   3   74.19    4.90
  -3  12   3   80.79    8.80
   2 -12  -3  140.59    6.70
   2 -12  -3  130.59   10.10
  -2 -12   3  142.79   10.00
  -2 -12   3  141.99    8.50
  -2 -12   3  149.88   12.00
   2 -12  -3  139.49    7.10
  -2  12   3  155.58    6.60
  -2  12   3  156.78   11.80
  -1 -12   3    1.60    2.70
  -1 -12   3    3.00    3.70
   1 -12  -3    9.50    3.80
  -1 -12   3   11.10    4.70
   1 -12  -3   10.20    2.40
   1  12  -3    9.00    4.60
  -1  12   3   12.10    4.70
  -1  12   3   10.60    2.40
   0 -12   3   37.00    5.60
   0 -12  -3   33.50    6.10
   0  12   3   32.90    6.90
   0  12  -3   41.90    7.50
   0  12  -3   35.90    3.50
   1 -12   3   16.20    4.60
  -1 -12  -3   11.50    3.60
   1 -12   3   16.60    2.80
  -1 -12  -3   22.80    5.30
  -1  12  -3   23.00    6.60
   1  12   3   12.70    4.70
  -1  12  -3   14.60    2.80
   2 -12   3   11.00    3.40
  -2 -12  -3    7.40    4.00
  -2 -12  -3    8.70    3.80
   2 -12   3   10.60    2.30
   2 -12   3    9.80    4.00
  -2  12  -3   11.80    5.50
  -2  12  -3   10.80    2.70
   3 -12   3   -2.20    2.00
   3 -12   3    0.40    3.00
  -3 -12  -3    3.70    3.70
  -3  12  -3   -0.80    1.80
  -3  12  -3    0.40    4.70
   4 -12   3    3.50    2.80
   4 -12   3    1.90    1.90
  -4 -12  -3   -1.10    2.70
  -4  12  -3    6.50    1.90
  -4 -13   3   15.70    3.20
   4 -13  -3   10.30    2.80
   4 -13  -3   11.40    2.50
  -4  13   3   15.10    2.60
  -3 -13   3    8.60    3.80
   3 -13  -3    9.20    3.30
   3 -13  -3    7.20    2.80
  -3  13   3    8.30    2.60
  -3  13   3   -5.30    4.10
   2 -13  -3  135.89    8.50
   2 -13  -3  139.89    6.10
  -2 -13   3  159.78    9.90
  -2 -13   3  152.58    8.80
   2 -13  -3  144.39    6.80
  -2  13   3  147.39   11.60
  -2  13   3  147.79    6.90
  -1 -13   3    1.20    3.00
   1 -13  -3    4.10    2.20
   1 -13  -3    5.40    4.60
  -1 -13   3    5.20    4.40
   1  13  -3   13.10    5.80
  -1  13   3    8.20    5.10
  -1  13   3    6.40    2.40
   0 -13  -3   73.29    7.70
   0 -13   3   55.29    6.70
   0  13  -3   53.39    8.70
   0  13   3   68.79    9.80
   1 -13   3    0.10    3.30
  -1 -13  -3   -2.30    3.80
  -1 -13  -3    2.90    3.50
  -1  13  -3    3.00    4.60
   1  13   3    0.10    4.50
  -1  13  -3    0.40    2.30
   2 -13   3    7.10    3.60
  -2 -13  -3   16.30    4.80
   2 -13   3    7.80    3.00
   2 -13   3    8.10    2.10
  -2 -13  -3    8.20    4.10
  -2  13  -3    7.30    2.60
  -2  13  -3    8.50    5.10
   3 -13   3    0.40    2.00
   3 -13   3    2.30    3.10
  -3 -13  -3   -1.80    3.20
  -3  13  -3    2.90    2.30
  -4 -13  -3   -0.70    2.80
   4 -13   3    1.40    2.50
  -4  13  -3   -2.10    1.70
   3 -14  -3   -1.50    2.40
   3 -14  -3    3.90    2.20
  -3 -14   3    4.70    3.10
  -3  14   3    3.20    2.80
   2 -14  -3  113.39    5.90
  -2 -14   3   94.79    9.00
  -2 -14   3  122.59    8.10
   2 -14  -3   93.99    7.30
  -2  14   3  117.49    6.30
  -2  14   3   94.89   10.10
   1 -14  -3   11.50    4.70
  -1 -14   3    9.10    4.40
  -1  14   3   13.80    5.50
   1  14  -3   19.90    6.70
  -1  14   3   11.00    3.00
   0 -14   3   21.00    5.30
   0 -14  -3   21.70    5.40
   0  14   3   33.10    7.80
   0  14  -3   29.90    7.60
  -1 -14  -3   39.90    6.10
  -1 -14  -3   38.00    6.70
   1 -14   3   24.00    4.90
  -1  14  -3   49.30    5.00
  -1  14  -3   41.80    8.10
   1  14   3   29.20    7.40
   2 -14   3   44.80    4.60
  -2 -14  -3   57.99    7.30
  -2 -14  -3   67.79    7.00
  -2  14  -3   55.99    4.90
  -2  14  -3   28.00    6.70
   3 -14   3   -2.60    2.40
  -3 -14  -3    3.50    3.50
   3 -14   3   -0.30    1.70
  -3  14  -3    1.70    2.20
   3 -15  -3   10.40    2.40
  -3 -15   3    8.80    3.20
  -3  15   3   10.20    2.40
  -2 -15   3   11.20    3.80
  -2 -15   3   18.50    5.30
   2 -15  -3   21.40    3.10
  -2  15   3   20.50    5.70
  -2  15   3   16.40    3.20
   1 -15  -3    0.20    2.90
  -1 -15   3    2.10    3.80
  -1  15   3    1.60    2.30
  -1  15   3    2.30    4.70
   1  15  -3    0.30    8.50
   0 -15   3   11.40    4.20
   0 -15  -3   18.40    5.30
   0  15   3   19.20    6.40
   0  15  -3   28.40    7.80
  -1 -15  -3   54.59    7.30
  -1  15  -3   53.29    4.80
  -1  15  -3   46.80    8.80
   1  15   3   77.29   11.60
  -2 -15  -3   -6.60    4.10
   2 -15   3    1.40    2.30
  -2  15  -3    1.70    2.40
  -3 -15  -3    7.60    3.40
  -3  15  -3   11.90    2.70
   2 -16  -3   -0.20    1.90
  -2 -16   3   -9.00    4.50
  -2  16   3    1.00    2.10
  -1 -16   3   -0.70    3.40
   1 -16  -3    0.60    2.40
  -1  16   3    9.50    3.10
   0 -16   3   10.90    3.70
   0 -16  -3   12.90    3.90
   0  16  -3   27.80    7.10
  -1 -16  -3    2.70    3.50
   1 -16   3    2.10    2.90
  -1  16  -3    4.00    3.30
  -2 -16  -3   21.80    5.80
   2 -16   3   16.30    3.80
  -2 -16  -3    5.40    5.40
  -2  16  -3   13.10    2.90
  -2 -17   3   10.00    3.50
   2 -17  -3    0.50    1.40
   1 -17  -3   15.10    3.60
  -1 -17   3   12.10    3.10
   0 -17  -3   -0.40    3.10
   0 -17   3    1.60    3.10
  -1 -17  -3    1.00    2.70
   1 -17   3    1.80    2.60
   2 -17   3    1.10    2.30
   0 -18   3    4.20    2.60
   0 -18  -3    4.00    2.70
   5   0  -4   13.00    3.00
   5   0  -4   13.00    5.20
   4   0  -4   53.59    4.40
  -4   0   4   49.00    8.00
   4   0  -4   59.29    4.10
   4   0  -4   57.19    7.80
   3   0  -4  144.19    9.30
   3   0  -4  128.89    5.50
   3   0  -4  136.09    5.80
   2   0  -4  109.89    7.50
  -2   0   4  119.19    5.10
  -1   0   4  609.34   16.20
   1   0  -4  592.04   17.40
   0   0   4  535.55   14.90
   1   0   4 3451.35   80.89
  -1   0  -4 3422.86   79.39
   2   0   4  709.73   18.80
  -2   0  -4  649.24   16.20
   3   0   4   18.40    2.20
   3   0   4   25.80    2.70
   4   0   4   -2.00    1.80
   4   0   4    2.10    2.20
   5   0   4    7.00    2.70
   5   0   4    6.70    3.10
   5  -1  -4   27.00    3.40
   5  -1  -4   29.10    6.10
   5  -1  -4   22.40    3.70
   5   1  -4   21.90    3.30
   5   1  -4   38.10    7.80
  -4  -1   4   35.90    7.00
   4  -1  -4   31.10    3.50
   4  -1  -4   34.50    6.60
   4  -1  -4   26.70    3.10
   4   1  -4   32.90    3.20
   4   1  -4   34.00    6.20
  -4   1   4   35.30    7.00
   4   1  -4   36.20    3.70
  -3  -1   4  171.08   10.80
   3  -1  -4  169.98    6.50
  -3  -1   4  167.28    6.10
   3  -1  -4  165.28    6.40
   3  -1  -4  159.38   10.00
   3   1  -4  173.68    6.50
   3   1  -4  160.08    6.00
  -3   1   4  173.58    6.10
   3   1  -4  165.78   10.10
  -2  -1   4   21.90    4.30
  -2  -1   4   27.30    3.10
   2  -1  -4   22.70    4.10
   2   1  -4   25.20    7.10
  -2   1   4   25.80    2.80
  -1  -1   4   16.10    2.70
   1  -1  -4   16.30    3.10
  -1  -1   4   22.40    2.20
  -1  -1   4   14.50    3.40
   1   1  -4   14.30    3.10
  -1   1   4   16.60    2.50
  -1   1   4   18.10    1.60
   0  -1   4  498.15   14.50
   0  -1   4  498.85   14.10
   0   1   4  508.65   14.10
   1  -1   4  390.06   11.20
  -1  -1  -4  391.06    9.80
   1   1   4  381.06   11.20
  -1   1  -4  385.46    9.60
  -2  -1  -4  448.86   11.20
   2  -1   4  445.36   12.10
  -2   1  -4  444.06   11.00
   2   1   4  459.25   12.00
   3  -1   4   81.79    4.30
   3  -1   4   82.99    4.30
   3   1   4   78.89    4.70
   3   1   4   77.59    4.10
   4  -1   4   28.80    3.50
  -4  -1  -4   31.80    2.70
   4  -1   4   29.10    3.60
   4   1   4   30.80    3.40
   4   1   4   37.30    3.70
   5  -1   4    9.50    3.20
   5  -1   4    7.10    2.80
   5   1   4    9.40    2.50
   5  -2  -4   31.20    4.10
   5  -2  -4   66.19   11.10
   5  -2  -4   39.20    4.10
   5   2  -4   31.70    3.70
   5   2  -4   32.00    7.30
  -4  -2   4    3.40    3.90
   4  -2  -4   -1.90    3.00
   4  -2  -4    3.00    2.10
   4  -2  -4   -0.40    1.90
   4   2  -4   -2.00    1.50
   4   2  -4   -1.60    1.80
  -4   2   4   -3.60    3.70
   4   2  -4   -2.80    3.00
  -3  -2   4    9.70    1.90
   3  -2  -4   12.70    2.40
   3  -2  -4    8.50    2.00
   3  -2  -4    6.90    3.50
  -3  -2   4   14.20    3.90
  -3   2   4   12.50    2.30
   3   2  -4   15.20    2.50
   3   2  -4    4.90    3.10
   2  -2  -4    0.30    2.90
  -2  -2   4    3.00    2.00
  -2  -2   4    0.40    2.60
  -2  -2   4    0.80    1.60
  -2   2   4    1.50    1.20
  -2   2   4    2.10    1.90
   2   2  -4    0.70    2.70
  -1  -2   4 3790.52   87.49
  -1  -2   4 3655.43   89.59
  -1  -2   4 3721.43   86.09
   1   2  -4 3633.64   88.29
  -1   2   4 3753.42   87.19
  -1   2   4 3583.44   85.29
   0  -2   4  390.06   12.50
   0  -2   4  398.36   12.00
   0   2   4  408.06   12.00
   1  -2   4  702.73   18.90
   1  -2   4  721.13   19.40
  -1  -2  -4  732.13   17.70
  -1   2  -4  715.53   17.60
   1   2   4  735.03   19.30
  -2  -2  -4   18.40    1.90
   2   2   4   16.40    1.90
  -2   2  -4   15.80    1.60
   3  -2   4   32.10    3.10
   3  -2   4   34.30    3.30
  -3  -2  -4   36.50    2.50
   3   2   4   36.20    4.70
  -3   2  -4   32.20    2.00
   3   2   4   32.50    2.80
  -4  -2  -4   45.70    3.40
   4  -2   4   37.20    4.10
   4  -2   4   39.50    4.70
   4   2   4   35.30    3.60
   4   2   4   32.60    3.30
  -4   2  -4   28.00    2.40
   5  -2   4    0.60    2.40
   5  -2   4    4.20    2.70
   5   2   4   -0.40    1.90
   5  -3  -4   -5.10    7.90
   5  -3  -4    3.40    2.50
   5  -3  -4    2.80    2.60
   5   3  -4   -1.10    7.60
  -4  -3   4   12.60    2.40
   4  -3  -4   13.70    3.60
   4  -3  -4    8.50    4.00
   4  -3  -4   11.30    2.80
  -4  -3   4    7.00    4.20
   4   3  -4    9.10    4.70
   4   3  -4   13.30    2.50
   3  -3  -4  179.98    6.90
  -3  -3   4  185.38   11.30
   3  -3  -4  176.98   10.30
  -3  -3   4  172.48    7.00
  -3  -3   4  164.38    6.10
   3  -3  -4  181.08    7.10
   3   3  -4  182.68   10.70
  -3   3   4  175.48    5.10
  -3   3   4  179.88    6.90
   3   3  -4  177.88    6.50
   3   3  -4  168.28    5.90
  -2  -3   4   62.79    6.80
  -2  -3   4   66.59    4.80
   2  -3  -4   72.39    6.30
  -2  -3   4   69.99    3.80
  -2   3   4   70.89    2.70
  -2   3   4   69.79    4.60
   2   3  -4   65.69    6.20
  -1  -3   4 2711.23   66.19
  -1  -3   4 2854.11   68.69
  -1  -3   4 2736.93   64.49
   1   3  -4 2707.73   66.89
  -1   3   4 2731.23   63.69
  -1   3   4 2723.13   66.09
   0  -3   4 7872.51  173.68
   0  -3  -4 7404.56  171.88
   0  -3   4 7305.17  174.48
   0  -3   4 7519.35  172.08
   0   3   4 7306.97  171.08
   0   3  -4 7341.27  171.38
   0   3  -4 7449.65  172.18
   0   3   4 7315.27  173.48
   1  -3   4 6058.29  142.39
   1  -3   4 5992.00  141.39
  -1  -3  -4 6075.79  140.09
  -1   3  -4 6035.80  139.49
   1   3   4 6095.69  141.79
  -2  -3  -4  142.79    4.90
   2  -3   4  138.39    5.30
   2  -3   4  135.29    5.30
  -2   3  -4  140.09    4.30
   2   3   4  138.39    4.40
   2   3   4  136.39    4.80
   3  -3   4  249.68    8.40
  -3  -3  -4  245.28    7.70
   3  -3   4  235.78    8.30
  -3   3  -4  243.38    6.90
   3   3   4  239.58    7.80
   4  -3   4   26.60    3.60
  -4  -3  -4   23.10    3.20
   4  -3   4   26.10    3.60
  -4   3  -4   25.30    2.60
   4   3   4   26.50    4.00
   5  -3   4   54.09    4.50
   5  -3   4   53.59    4.80
   5   3   4   44.80    3.70
   5  -4  -4   -5.30    2.50
  -5  -4   4   -1.30    1.80
   5  -4  -4   -0.30    4.10
   5   4  -4   -0.70    4.40
   4  -4  -4   17.50    3.20
  -4  -4   4   18.90    3.00
   4  -4  -4   27.10    5.90
   4  -4  -4   17.10    3.20
  -4  -4   4   27.00    5.60
  -4   4   4   20.60    2.00
   4   4  -4   19.80    4.50
   4   4  -4   24.50    3.00
  -3  -4   4   15.00    2.80
   3  -4  -4    7.50    3.70
   3  -4  -4   13.80    2.80
   3  -4  -4    8.80    2.20
  -3  -4   4   12.30    4.30
  -3  -4   4   11.30    2.40
  -3   4   4   10.80    1.40
   3   4  -4    6.00    2.80
  -3   4   4   12.00    2.70
   3   4  -4   10.60    2.10
  -2  -4   4  101.59    8.20
   2  -4  -4  105.79    4.70
  -2  -4   4  102.89    5.80
   2  -4  -4  100.29    4.60
   2  -4  -4  103.89    7.30
  -2  -4   4  100.09    4.80
  -2   4   4  104.99    3.60
   2   4  -4  105.19    7.30
  -1  -4   4  144.89    8.20
  -1  -4   4  163.58    5.80
  -1  -4   4  160.08    7.30
   1   4  -4  159.08    7.20
  -1   4   4  171.08    7.50
  -1   4   4  165.08    4.80
   0  -4   4  193.68    6.20
   0  -4   4  201.88    8.90
   0  -4   4  187.58    7.90
   0  -4  -4  191.08    7.40
   0   4   4  190.38    8.20
   0   4  -4  196.78    6.40
   0   4  -4  204.48    5.90
   1  -4   4  992.90   26.20
  -1  -4  -4  989.60   24.90
   1  -4   4 1011.00   27.60
  -1   4  -4 1000.70   24.10
   1   4   4 1004.40   26.70
  -2  -4  -4  412.66   11.60
   2  -4   4  415.26   11.70
   2  -4   4  410.86   11.60
   2  -4   4  412.26   11.40
  -2   4  -4  421.06   10.70
   2   4   4  394.86   11.00
  -3  -4  -4   19.20    2.80
   3  -4   4   16.90    2.50
   3  -4   4   20.30    2.90
  -3   4  -4   17.10    1.90
  -4  -4  -4   14.20    3.10
   4  -4   4   11.10    2.30
   4  -4   4   16.50    3.90
   4   4   4   11.80    2.30
  -4   4  -4   14.20    2.20
  -5  -4  -4   -1.30    2.70
   5  -4   4    2.20    2.40
   5  -4   4    0.40    2.70
   5  -5  -4    0.50    2.50
  -5  -5   4    1.80    2.10
   5  -5  -4    1.10    2.60
   5   5  -4   -4.30    3.60
  -4  -5   4  122.49    6.30
   4  -5  -4  148.89   11.10
   4  -5  -4  124.49    7.50
  -4  -5   4  101.59   10.50
  -4   5   4  122.49    4.40
   4   5  -4  124.69   10.60
  -3  -5   4   20.10    5.10
   3  -5  -4   28.90    5.10
   3  -5  -4   25.20    3.20
   3  -5  -4   16.90    2.70
  -3  -5   4   21.40    3.20
  -3   5   4   21.40    1.90
   3   5  -4   28.10    2.60
   3   5  -4   18.00    4.40
  -3   5   4   27.00    3.90
   2  -5  -4  474.85   16.20
   2  -5  -4  434.86   12.70
  -2  -5   4  443.66   13.10
  -2  -5   4  466.95   15.10
  -2  -5   4  459.65   17.70
   2   5  -4  455.35   14.20
   2   5  -4  465.55   16.60
  -2   5   4  466.65   11.80
  -2   5   4  463.15   15.20
  -1  -5   4   44.40    5.50
  -1  -5   4   45.70    4.60
  -1   5   4   45.20    2.30
   1   5  -4   49.80    4.30
  -1   5   4   43.40    4.90
   0  -5   4  179.08    8.00
   0  -5   4  180.58    6.10
   0  -5  -4  186.78    6.60
   0  -5   4  179.18    8.90
   0   5  -4  176.18    5.60
   0   5   4  183.68    5.40
   0   5  -4  172.68    5.60
   0   5   4  182.48    8.50
   1  -5   4 1016.20   27.00
   1  -5   4 1010.80   24.80
   1  -5   4  965.80   28.50
   1  -5   4 1021.80   26.30
  -1   5  -4 1002.80   24.60
   1   5   4 1039.30   27.70
   1   5   4  997.80   24.80
   2  -5   4   75.29    4.10
  -2  -5  -4   76.99    4.60
   2  -5   4   76.89    4.10
   2  -5   4   75.69    4.10
  -2   5  -4   76.89    3.40
   2   5   4   74.79    4.70
   2   5   4   77.79    3.40
   3  -5   4    0.00    1.80
   3  -5   4    6.30    2.40
  -3  -5  -4    3.90    2.20
   3   5   4    0.90    2.60
  -3   5  -4    2.20    1.60
   4  -5   4   -1.00    2.20
   4  -5   4    2.50    2.30
  -4  -5  -4    1.20    2.50
   4   5   4   -3.00    1.20
  -4   5  -4    0.70    1.60
   5  -5   4   12.90    2.90
  -5  -5  -4   16.30    3.20
   5  -5   4   13.70    3.30
  -5   5  -4   17.20    2.40
  -5  -6   4   36.80    3.70
   5  -6  -4   37.10    4.30
   5  -6  -4   40.80    4.40
  -5   6   4   39.90    2.80
  -4  -6   4    8.90    2.90
   4  -6  -4    4.00    2.10
   4  -6  -4    6.20    2.70
   4   6  -4    7.50    4.30
  -4   6   4    8.90    1.90
   3  -6  -4   56.39    4.50
   3  -6  -4   59.29    6.60
  -3  -6   4   66.09    7.50
   3  -6  -4   56.19    4.30
  -3  -6   4   60.09    4.60
   3   6  -4   68.39    7.10
  -3   6   4   59.69    3.00
   2  -6  -4   54.79    3.50
  -2  -6   4   43.10    4.70
  -2  -6   4   46.60    4.00
   2  -6  -4   46.40    5.10
  -2  -6   4   50.69    6.40
   2  -6  -4   44.80    4.10
  -2   6   4   43.80    4.90
   2   6  -4   51.59    5.50
  -2   6   4   52.89    2.70
  -1  -6   4   85.69    6.20
  -1  -6   4   90.69    7.50
   1   6  -4   92.49    5.50
  -1   6   4   90.69    6.70
   1   6  -4   90.89    6.90
   0  -6   4   35.60    4.20
   0  -6   4   24.00    4.20
   0  -6   4   29.10    4.20
   0  -6  -4   28.80    3.40
   0  -6   4   30.00    3.00
   0   6   4   23.40    2.10
   0   6   4   27.30    4.30
   0   6  -4   26.90    2.40
   0   6   4   27.90    2.60
   1  -6   4  119.99    5.60
   1  -6   4  110.99    7.70
   1   6   4  116.19    7.10
   2  -6   4 1260.37   32.20
   2  -6   4 1322.27   32.80
   2  -6   4 1352.16   32.40
  -2  -6  -4 1218.58   32.70
  -2   6  -4 1321.57   31.50
  -3  -6  -4   23.20    3.40
   3  -6   4   17.80    3.00
   3  -6   4   11.10    2.30
   4  -6   4  155.18    7.30
   4  -6   4  158.78    7.70
  -5  -6  -4    5.50    2.40
   5  -6   4    5.90    2.60
   5  -6   4   10.80    3.30
  -5   6  -4    8.80    2.20
  -5  -7   4    5.10    2.10
   5  -7  -4    3.20    2.60
   5  -7  -4    2.50    2.60
  -5   7   4    4.00    1.60
   4  -7  -4  154.88    7.50
   4  -7  -4  152.08    7.70
  -4  -7   4  169.18    9.50
   4   7  -4  151.58   11.30
   3  -7  -4   15.30    2.90
  -3  -7   4   20.20    3.70
  -3  -7   4   15.60    4.70
   3  -7  -4   14.30    2.70
   3   7  -4   14.20    4.20
  -3   7   4   18.80    2.20
  -3   7   4   16.90    3.40
  -2  -7   4    0.00    2.10
  -2  -7   4    3.60    2.30
   2  -7  -4    2.30    1.70
   2  -7  -4    0.00    3.00
   2  -7  -4    1.70    2.30
   2   7  -4   -0.30    2.20
   2   7  -4   -6.30    2.20
  -2   7   4   -0.10    1.20
  -2   7   4    0.40    2.40
  -1  -7   4  140.59    6.30
   1  -7  -4  132.89    5.00
  -1  -7   4  122.09    8.80
  -1  -7   4  137.69    7.90
   1  -7  -4  136.09    6.80
  -1  -7   4  139.79    7.30
   1   7  -4  137.39    8.80
   1   7  -4  131.99    6.40
  -1   7   4  140.59    4.90
  -1   7   4  136.29    8.30
   0  -7   4  324.57   12.60
   0  -7   4  333.27   10.20
   0  -7  -4  327.57   10.60
   0  -7   4  340.07   14.30
   0  -7  -4  353.46   11.70
   0  -7   4  332.57   11.80
   0   7   4  326.87    9.80
   0   7  -4  338.77    9.50
   0   7   4  334.37    9.30
   0   7   4  316.17   13.20
   1  -7   4  217.98   11.40
   1  -7   4  215.88    7.00
  -1  -7  -4  210.58    8.20
   1  -7   4  207.18    6.70
  -1  -7  -4  211.38    8.80
   1  -7   4  207.08    8.70
  -1   7  -4  215.08    6.80
   1   7   4  209.78   10.20
   2  -7   4   46.20    3.50
  -2  -7  -4   38.80    4.10
   2  -7   4   43.80    4.10
   2  -7   4   48.70    3.80
  -2   7  -4   38.60    2.90
   3  -7   4   32.10    3.60
   3  -7   4   37.90    4.00
  -3  -7  -4   37.20    4.70
  -3   7  -4   33.60    3.20
  -3   7  -4   33.50    5.60
  -4  -7  -4    0.50    3.10
   4  -7   4    2.70    2.80
   4  -7   4    3.30    2.50
  -4   7  -4    0.50    1.80
  -5  -7  -4   13.80    2.90
   5  -7   4   20.50    3.30
   5  -7   4   13.40    3.20
  -5   7  -4   19.90    2.50
   5  -8  -4    2.00    2.60
  -5  -8   4    3.40    2.30
   5  -8  -4    0.90    2.40
  -5   8   4    2.60    1.50
   4  -8  -4    1.30    2.50
  -4  -8   4    0.10    2.90
   4  -8  -4    0.20    2.60
  -4   8   4   -0.40    1.50
   4   8  -4   -0.80    3.30
   3  -8  -4   35.50    3.80
  -3  -8   4   24.80    3.90
  -3  -8   4   28.50    5.70
   3  -8  -4   29.80    3.80
   3   8  -4   30.30    5.10
  -3   8   4   33.10    5.20
  -3   8   4   34.50    2.90
   2  -8  -4    3.80    1.90
   2  -8  -4    7.70    2.80
   2  -8  -4   -0.10    2.30
  -2  -8   4    6.40    2.80
  -2  -8   4    3.10    2.80
  -2   8   4    6.80    1.70
   2   8  -4    2.60    2.70
  -1  -8   4   44.10    5.50
  -1  -8   4   43.80    4.20
  -1  -8   4   33.30    5.40
   1  -8  -4   45.80    2.80
  -1  -8   4   49.30    5.30
   1  -8  -4   45.90    4.90
  -1   8   4   45.70    5.70
   1   8  -4   46.50    3.70
  -1   8   4   48.00    2.90
   1   8  -4   53.99    6.80
   0  -8   4  337.57   10.40
   0  -8   4  329.27   13.10
   0  -8   4  277.97   14.00
   0  -8   4  335.77   12.30
   0  -8  -4  350.96   12.10
   0   8   4  340.87   14.10
   1  -8   4   84.39    5.30
   1  -8   4   89.69    4.40
   1  -8   4   90.09    6.00
  -1  -8  -4   88.49    5.70
  -1  -8  -4   86.79    6.40
  -1   8  -4   86.89    4.10
   1   8   4   93.99    7.20
   2  -8   4    8.10    3.00
   2  -8   4   14.30    2.50
   2  -8   4   10.90    2.50
  -2  -8  -4   11.90    3.20
  -2  -8  -4   12.50    3.70
  -2   8  -4   13.20    2.30
  -3  -8  -4   99.29    7.00
   3  -8   4  104.99    6.60
   3  -8   4  114.59    5.90
  -3   8  -4  109.19    5.10
  -3   8  -4   99.29    8.50
   4  -8   4   93.69    6.20
   4  -8   4   89.79    5.70
  -4  -8  -4  101.29    6.80
  -4   8  -4   95.29    5.00
  -5  -8  -4    4.50    2.50
   5  -8   4    0.20    2.50
   5  -8   4    4.30    2.30
  -5   8  -4    3.40    2.50
   5  -9  -4   -1.50    2.20
  -5  -9   4   -0.30    1.90
   5  -9  -4    1.00    2.50
   4  -9  -4   -2.70    2.30
   4  -9  -4    3.50    2.80
  -4  -9   4    1.00    2.90
  -4   9   4    0.20    1.60
   3  -9  -4   -2.50    2.40
   3  -9  -4    1.40    2.30
   3  -9  -4   -0.90    1.70
  -3  -9   4    2.40    2.90
  -3  -9   4   -3.20    3.40
  -3   9   4    0.10    1.60
  -3   9   4    0.00    3.10
   3   9  -4    3.00    3.30
   2  -9  -4   48.90    3.70
  -2  -9   4   52.69    5.90
  -2  -9   4   43.00    6.30
   2  -9  -4   47.90    5.10
  -2   9   4   57.59    7.20
   2   9  -4   50.69    5.20
   1  -9  -4    1.20    1.30
  -1  -9   4    6.70    2.60
  -1  -9   4    6.10    3.30
   1  -9  -4   -2.60    2.40
  -1   9   4    0.90    1.30
  -1   9   4   -1.60    2.70
   1   9  -4   -0.10    3.00
   0  -9  -4  190.68    7.80
   0  -9   4  193.18   11.70
   0  -9  -4  173.38    8.90
   0  -9   4  187.08    9.30
   0   9  -4  182.98   11.00
   0   9  -4  197.28    6.80
   0   9   4  189.08    6.40
   0   9   4  188.48   10.80
   1  -9   4   20.00    2.80
  -1  -9  -4   21.60    4.50
   1  -9   4   22.00    4.00
  -1  -9  -4   17.60    3.60
   1  -9   4   17.60    2.20
  -1   9  -4   21.40    2.70
   1   9   4   24.60    4.90
  -1   9  -4   18.10    5.60
   2  -9   4    8.70    2.90
  -2  -9  -4    3.30    3.10
  -2  -9  -4   13.70    4.20
   2  -9   4   13.40    2.40
   2  -9   4    6.70    2.50
  -2   9  -4    8.20    1.90
  -2   9  -4    3.80    3.60
   3  -9   4    0.20    2.00
   3  -9   4    1.60    3.10
  -3  -9  -4    0.80    3.50
  -3   9  -4   -0.70    1.90
  -3   9  -4    0.30    3.80
  -4  -9  -4   10.70    3.80
   4  -9   4   10.80    2.60
   4  -9   4   14.90    3.70
  -4   9  -4   16.00    2.80
  -4 -10   4    1.00    2.70
   4 -10  -4    1.80    2.70
   4 -10  -4   -0.80    2.70
  -4  10   4    3.40    1.90
   3 -10  -4    8.70    2.30
   3 -10  -4   10.00    2.90
  -3 -10   4    8.60    3.60
  -3 -10   4    4.50    4.80
   3 -10  -4   13.60    3.30
  -3  10   4    8.90    3.80
  -3  10   4   10.40    2.40
  -2 -10   4  114.59    7.10
   2 -10  -4  110.19    5.90
  -2 -10   4  114.29    8.10
   2 -10  -4  115.19    5.30
   2 -10  -4  113.59    7.10
  -2 -10   4  117.39   10.00
  -2  10   4  111.29    5.00
  -2  10   4   98.39    8.90
   1 -10  -4   14.20    2.00
  -1 -10   4   15.40    4.60
   1 -10  -4   15.10    3.50
  -1 -10   4   15.20    3.20
  -1 -10   4   19.10    4.60
   1  10  -4   13.90    4.10
  -1  10   4   14.80    2.30
   0 -10   4  298.67   15.50
   0 -10  -4  304.07   12.40
   0 -10  -4  298.77   10.70
   0 -10   4  297.27   10.00
   0 -10   4  292.07   12.40
   0  10  -4  303.17    9.50
   0  10   4  293.67    9.20
  -1 -10  -4   63.99    6.60
   1 -10   4   73.19    4.50
   1 -10   4   68.19    3.50
   1 -10   4   72.69    6.10
  -1 -10  -4   70.89    7.50
  -1  10  -4   78.59    9.80
  -1  10  -4   53.49    3.70
   1  10   4   77.99    7.30
  -2 -10  -4    1.50    3.20
   2 -10   4   -1.10    2.20
   2 -10   4   -0.50    1.60
   2 -10   4    1.10    2.70
  -2 -10  -4    5.10    3.20
  -2  10  -4    1.00    1.70
  -2  10  -4   -0.10    3.30
   3 -10   4    2.90    3.00
   3 -10   4    2.80    2.10
  -3  10  -4   13.20    8.60
  -4 -10  -4    4.20    3.30
   4 -10   4    5.40    3.30
   4 -10   4    5.40    2.60
  -4  10  -4    6.20    2.20
   4 -11  -4    3.10    2.40
   4 -11  -4   -2.80    2.40
  -4 -11   4   -1.20    2.60
  -4  11   4   -1.70    1.60
  -3 -11   4   52.99    5.70
   3 -11  -4   44.90    3.60
  -3 -11   4   34.90    7.30
   3 -11  -4   51.49    4.50
   3 -11  -4   52.59    5.00
  -3  11   4   51.69    7.10
  -3  11   4   51.89    4.00
  -2 -11   4   98.29   10.10
   2 -11  -4  117.59    7.70
  -2 -11   4  117.89    8.20
   2 -11  -4  111.09    6.20
  -2 -11   4  123.39    7.60
   2 -11  -4  110.89    5.50
  -2  11   4  120.59    5.60
  -2  11   4  111.09    9.80
  -1 -11   4    2.00    2.90
   1 -11  -4   -1.70    2.80
  -1 -11   4   -2.30    3.40
   1  11  -4    0.30    3.60
  -1  11   4    0.40    1.50
  -1  11   4    0.30    2.70
   0 -11  -4   12.50    2.80
   0 -11   4   10.80    2.40
   0 -11   4    9.20    4.50
   0 -11  -4    7.80    3.70
   0 -11   4   10.10    4.20
   0  11  -4    9.90    2.20
   0  11   4   12.90    2.20
   0  11  -4    7.10    4.40
   0  11   4    6.90    4.80
  -1 -11  -4    8.50    4.00
   1 -11   4   13.70    2.80
  -1 -11  -4   11.70    3.80
   1 -11   4   10.60    3.70
  -1  11  -4    8.00    4.30
   1  11   4   16.70    5.00
  -1  11  -4   12.10    2.60
  -2 -11  -4   10.90    4.00
   2 -11   4   12.90    3.20
   2 -11   4    9.10    3.40
   2 -11   4   10.90    2.30
  -2 -11  -4   19.40    4.90
  -2  11  -4   11.30    5.30
  -2  11  -4   13.20    3.10
  -3 -11  -4   18.10    4.50
   3 -11   4   11.40    3.60
   3 -11   4    8.20    2.60
  -3  11  -4   14.20    2.80
  -3  11  -4    2.90    5.00
   4 -11   4    0.20    2.90
  -4 -11  -4    5.10    3.10
   4 -11   4   -0.70    2.00
  -4  11  -4   -1.70    1.70
   4 -12  -4    8.70    2.80
  -4 -12   4    6.20    2.70
   4 -12  -4    7.70    2.80
  -4  12   4   11.10    2.40
   3 -12  -4    4.90    2.70
  -3 -12   4    1.50    3.30
   3 -12  -4    3.50    2.70
   3 -12  -4    3.40    2.00
  -3  12   4    4.70    4.20
  -3  12   4    2.10    2.00
   2 -12  -4   12.80    4.00
   2 -12  -4   26.30    4.20
  -2 -12   4   21.00    5.50
  -2 -12   4   28.50    4.90
  -2 -12   4   17.20    5.40
   2 -12  -4   20.50    4.00
  -2  12   4   19.20    2.90
  -2  12   4   20.00    5.80
   1 -12  -4    7.30    3.40
  -1 -12   4   13.40    5.70
  -1 -12   4    7.80    4.20
   1  12  -4    7.40    4.50
  -1  12   4   12.00    2.80
  -1  12   4   10.90    4.70
   0 -12   4   12.40    4.70
   0 -12  -4   14.30    4.80
   0  12   4   15.60    5.60
   0  12   4   17.50    2.80
   0  12  -4   17.00    6.10
   0  12  -4   20.80    3.10
  -1 -12  -4   10.10    4.80
  -1 -12  -4    9.30    3.70
   1 -12   4   13.00    2.60
   1  12   4    0.50    3.80
  -1  12  -4    7.80    5.50
  -1  12  -4    7.30    2.40
   2 -12   4    5.80    3.50
   2 -12   4    3.60    1.90
  -2 -12  -4    7.10    3.90
   2 -12   4    4.10    3.00
  -2 -12  -4    3.40    3.70
  -2  12  -4    7.40    2.60
  -3 -12  -4   23.80    4.90
   3 -12   4   21.80    3.00
   3 -12   4   20.10    4.00
  -3  12  -4   28.60    3.90
  -3  12  -4   30.80    6.70
  -4 -12  -4   -0.50    2.60
   4 -12   4    6.80    3.10
   4 -12   4    1.90    1.90
  -4  12  -4   10.00    2.40
   4 -13  -4    3.20    2.30
   4 -13  -4    5.20    2.20
  -4 -13   4    2.80    2.60
  -4  13   4    0.50    1.80
  -3 -13   4    9.40    3.60
   3 -13  -4    6.00    2.60
   3 -13  -4    1.60    2.50
  -3  13   4    5.70    2.30
  -3  13   4    1.50    4.90
  -2 -13   4   53.89    7.30
  -2 -13   4   60.49    6.40
   2 -13  -4   45.40    3.70
   2 -13  -4   45.90    6.00
  -2 -13   4   46.30    8.40
   2 -13  -4   47.90    4.40
  -2  13   4   55.79    4.50
  -2  13   4   41.80    7.60
   1 -13  -4    2.60    4.00
  -1 -13   4    3.90    4.40
  -1 -13   4    6.30    3.30
  -1 -13   4    0.50    4.30
   1 -13  -4    4.90    2.30
   1  13  -4   13.30    6.00
  -1  13   4    2.00    2.40
  -1  13   4    3.70    4.40
   0 -13  -4    0.60    4.00
   0 -13   4    4.40    4.20
   0  13   4    0.00    1.70
   0  13   4   -3.80    3.50
   0  13  -4    0.30    4.40
  -1 -13  -4  120.99    8.10
  -1 -13  -4  112.99   10.30
   1 -13   4  120.19    8.50
  -1  13  -4  108.69   11.40
  -1  13  -4  118.39    6.40
   1  13   4  121.19   11.30
   2 -13   4   27.00    2.90
   2 -13   4   31.90    4.10
  -2 -13  -4   52.09    7.70
  -2 -13  -4   25.70    5.20
   2 -13   4   20.30    4.20
  -2  13  -4   18.50    6.50
  -2  13  -4   32.40    4.30
  -3 -13  -4    4.60    3.50
   3 -13   4    2.40    3.00
   3 -13   4    4.00    2.10
  -3  13  -4    4.50    2.30
   3 -14  -4   17.10    3.00
  -3 -14   4   24.80    4.50
   3 -14  -4   24.90    3.40
  -3  14   4   27.50    3.50
   2 -14  -4   75.69    5.10
  -2 -14   4   72.69    8.60
  -2 -14   4   76.89    7.00
  -2  14   4   75.79    5.40
  -2  14   4   53.69    8.30
   1 -14  -4    2.50    4.10
   1 -14  -4    0.10    2.00
  -1 -14   4   -2.10    3.10
  -1 -14   4    4.00    4.10
  -1  14   4   -1.10    4.10
  -1  14   4    5.80    2.50
   1  14  -4   10.50    6.90
   0 -14   4   -4.30    3.50
   0 -14  -4    1.30    3.90
   0  14  -4    3.80    5.00
   0  14   4   -1.40    4.00
  -1 -14  -4    1.70    4.10
   1 -14   4    3.00    3.50
  -1 -14  -4    9.70    4.20
  -1  14  -4   12.10    3.10
   1  14   4    6.50    6.10
  -1  14  -4    4.30    5.00
  -2 -14  -4   24.20    4.90
  -2 -14  -4   21.30    6.40
  -2  14  -4   25.40    4.20
  -2  14  -4   30.80    7.30
  -3 -14  -4   -0.40    2.90
   3 -14   4    1.20    2.30
   3 -14   4   -2.60    2.60
  -3  14  -4   -1.80    2.00
   3 -15  -4    8.70    2.30
  -3 -15   4    4.50    3.00
  -3  15   4    4.00    2.40
   2 -15  -4   -1.00    2.40
   2 -15  -4    3.60    2.40
  -2 -15   4    5.80    4.30
  -2 -15   4    5.70    5.00
  -2  15   4    1.00    2.40
  -1 -15   4   -3.80    3.90
   1 -15  -4    1.50    3.50
  -1  15   4    2.30    2.30
  -1  15   4    5.20    4.30
   1  15  -4    4.70   16.90
   0 -15   4    3.40    4.00
   0 -15  -4    3.80    4.50
   0  15   4   -0.80    4.60
   0  15  -4    1.10    5.00
   1 -15   4    2.80    3.20
  -1 -15  -4    6.00    4.80
  -1  15  -4   11.10    3.10
  -1  15  -4    8.40    4.40
   2 -15   4   38.50    5.10
  -2 -15  -4   45.90    5.90
  -2 -15  -4   46.40    6.70
  -2  15  -4   43.60    7.00
  -3  15  -4    2.90    1.90
  -2 -16   4    0.10    3.90
  -2 -16   4   15.60    5.80
  -2  16   4    5.70    2.30
   1 -16  -4    1.80    2.40
  -1 -16   4    5.70    3.40
   0 -16   4    8.30    3.00
   0 -16  -4   17.60    4.40
  -1 -16  -4   14.50    4.60
  -1  16  -4   22.90    6.20
  -2 -16  -4    0.10    4.10
   2 -16   4    1.10    2.60
  -2  16  -4    6.40    2.50
  -2 -17   4   10.20    3.60
   1 -17  -4    5.70    2.80
  -1 -17   4   -1.50    2.10
   0 -17   4   14.50    3.90
   0 -17  -4   13.00    3.80
   1 -17   4    9.40    3.00
  -1 -17  -4    4.90    2.60
   0 -18   4   14.90    3.10
   0 -18  -4   13.20    3.40
   5   0  -5    5.30    4.90
   5   0  -5    0.10    2.30
   5   0  -5   -1.70    2.10
   4   0  -5   -0.30    2.10
   4   0  -5    1.30    3.30
  -4   0   5   -0.20    3.90
   4   0  -5    0.00    1.80
  -3   0   5    0.00    1.50
   3   0  -5    2.30    1.90
   3   0  -5   -0.10    2.90
   3   0  -5    0.30    1.50
  -2   0   5    1.40    1.50
  -2   0   5   -1.20    1.70
   2   0  -5    1.10    2.90
  -1   0   5    0.70    2.00
   1   0  -5    0.00    2.40
   0   0   5   -0.40    2.20
   0   0   5    0.10    2.20
   1   0   5    0.60    1.90
  -1   0  -5    0.00    1.20
   2   0   5   -0.90    1.40
   2   0   5    0.10    0.90
  -2   0  -5   -1.40    1.20
  -3   0  -5    0.80    1.20
   3   0   5    0.00    1.60
  -4   0  -5   -1.50    1.70
   4   0   5    1.10    2.10
   4   0   5   -2.10    2.00
   5   0   5   -0.90    2.10
   5   0   5   -1.00    2.40
   5  -1  -5    0.40    2.20
   5  -1  -5    3.80    5.90
   5  -1  -5    2.20    2.50
   5   1  -5    0.90    2.30
   5   1  -5   -5.60    4.90
   4  -1  -5   26.10    3.30
  -4  -1   5   20.20    6.40
  -4  -1   5   23.60    2.50
   4  -1  -5   22.00    3.20
   4  -1  -5   21.20    4.90
   4   1  -5   25.30    3.00
  -4   1   5   26.90    6.10
   4   1  -5   25.40    3.50
   4   1  -5   21.60    5.50
  -3  -1   5  152.98    6.50
   3  -1  -5  161.28   10.20
   3  -1  -5  171.88    6.90
   3  -1  -5  165.08    6.30
   3   1  -5  134.59    9.40
   3   1  -5  154.38    5.80
  -3   1   5  157.98    6.40
   3   1  -5  163.48    6.40
  -2  -1   5    2.50    3.10
  -2  -1   5    0.70    1.70
   2  -1  -5    0.70    2.80
  -2  -1   5    1.70    1.90
  -2   1   5    1.70    1.70
   2   1  -5   -1.70    2.50
  -2   1   5    1.70    1.30
  -1  -1   5  169.38    6.90
  -1  -1   5  162.68    5.30
  -1  -1   5  161.78    8.40
   1   1  -5  165.58    7.70
  -1   1   5  167.18    6.80
   0  -1   5    0.00    2.30
   0  -1   5    0.10    1.90
   0   1  -5    0.60    1.40
   0   1   5   -0.30    2.00
   1  -1   5   90.29    4.20
  -1  -1  -5   91.99    3.50
   1  -1   5   89.59    5.00
  -1   1  -5   91.09    3.30
   1   1   5   95.29    5.20
   3  -1   5   28.30    3.10
   3  -1   5   23.50    2.80
   3   1   5   23.00    2.70
  -3   1  -5   21.20    2.00
   3   1   5   20.00    2.50
   4  -1   5    6.10    3.00
  -4  -1  -5    2.70    1.90
   4  -1   5    2.60    2.40
   4   1   5   -1.40    2.00
   4   1   5    2.50    2.20
  -4   1  -5   -0.40    1.60
   5  -1   5   -1.40    2.40
   5  -1   5    0.90    2.30
   5   1   5   -0.50    1.90
   5  -2  -5   71.49    5.30
   5  -2  -5   51.19   11.60
   5  -2  -5   59.79    4.80
   5   2  -5   63.19    5.00
   5   2  -5   70.79   10.40
  -4  -2   5   21.60    2.70
  -4  -2   5   15.10    5.20
   4  -2  -5   16.10    5.00
   4  -2  -5   17.60    3.20
   4  -2  -5   17.50    3.30
   4   2  -5   16.90    2.30
   4   2  -5   17.00    5.30
  -4   2   5   19.20    6.50
   4   2  -5   21.00    3.10
  -3  -2   5  101.19    4.40
   3  -2  -5  101.69    5.10
   3  -2  -5  100.49    6.30
  -3  -2   5  102.69    5.30
   3  -2  -5  108.09    8.60
  -3  -2   5  113.29   11.70
  -3   2   5  104.29    5.20
   3   2  -5   97.99    4.30
   3   2  -5  101.19    4.90
   3   2  -5   94.59    8.10
  -2  -2   5   56.29    3.50
  -2  -2   5   58.09    4.50
   2  -2  -5   53.59    6.00
  -2  -2   5   63.59    6.80
   2   2  -5   59.79    6.20
  -2   2   5   57.89    4.30
  -1  -2   5   42.80    5.40
  -1  -2   5   43.30    4.20
  -1  -2   5   45.50    3.00
  -1   2   5   40.10    2.20
   1   2  -5   41.00    4.60
  -1   2   5   40.00    4.10
   0  -2   5  628.44   17.30
   0  -2   5  582.44   15.00
   0  -2   5  632.64   17.90
   0  -2  -5  585.44   15.30
   0   2   5  598.04   14.70
   0   2   5  614.54   17.10
   0   2  -5  588.34   15.00
  -1  -2  -5 1550.24   37.10
   1  -2   5 1559.54   38.80
   1  -2   5 1533.05   38.70
   1   2   5 1560.34   39.00
  -1   2  -5 1590.64   36.80
  -2  -2  -5   58.79    3.20
  -2   2  -5   59.39    2.70
   2   2   5   57.69    2.50
  -3  -2  -5   14.00    2.10
   3  -2   5   11.50    2.10
   3  -2   5   11.30    2.50
  -3   2  -5   12.00    1.60
   3   2   5   13.10    2.10
   3   2   5   13.20    2.20
   4  -2   5   64.49    4.90
  -4  -2  -5   60.69    4.20
   4   2   5   65.39    4.40
  -4   2  -5   61.29    3.50
  -5  -2  -5   46.00    5.20
   5  -2   5   38.90    3.90
   5  -2   5   31.80    3.90
   5   2   5   28.80    3.20
   5  -3  -5   14.10    8.80
  -5  -3   5    9.60    2.10
   5  -3  -5    3.40    2.60
   5  -3  -5    3.90    2.70
   5   3  -5    5.60    4.80
   4  -3  -5    0.10    2.00
  -4  -3   5    1.10    1.60
  -4  -3   5   -2.10    4.10
   4  -3  -5    4.80    3.60
   4  -3  -5   -1.10    3.60
   4   3  -5   -1.20    1.70
   4   3  -5   -3.20    3.10
  -4   3   5    0.20    1.00
  -3  -3   5    1.60    2.00
  -3  -3   5    3.80    3.10
  -3  -3   5    0.40    1.70
   3  -3  -5    1.00    1.60
   3  -3  -5    6.20    3.50
   3  -3  -5    1.90    1.90
   3   3  -5    3.20    1.80
   3   3  -5    8.50    2.00
   3   3  -5    1.20    4.00
  -3   3   5    2.00    1.10
  -3   3   5    0.40    1.70
  -2  -3   5    1.20    2.50
  -2  -3   5    4.10    2.00
   2  -3  -5    3.70    2.90
  -2  -3   5    3.70    2.90
   2   3  -5    0.00    2.80
  -2   3   5    4.00    2.20
  -2   3   5    2.60    1.20
  -1  -3   5  385.66   12.50
  -1  -3   5  378.16   10.60
  -1   3   5  380.06   12.30
   1   3  -5  383.26   12.90
  -1   3   5  380.36    9.80
   0  -3   5 2339.87   55.79
   0  -3   5 2266.07   53.29
   0  -3   5 2225.98   56.49
   0  -3  -5 2285.87   53.69
   0   3   5 2268.67   52.89
   0   3   5 2177.28   55.49
   0   3  -5 2317.37   54.49
   1  -3   5    6.90    2.50
   1  -3   5   10.70    2.50
  -1  -3  -5    7.10    1.90
  -1   3  -5   11.10    1.60
   1   3   5    8.90    2.50
  -2  -3  -5    5.20    1.90
   2  -3   5    6.60    2.10
   2  -3   5    5.40    1.90
   2  -3   5    4.50    1.30
  -2   3  -5    5.70    1.40
   3  -3   5   58.99    3.90
  -3  -3  -5   57.49    3.70
   3  -3   5   56.29    4.10
   3   3   5   47.70    3.30
  -3   3  -5   56.09    2.90
   3   3   5   59.79    3.60
   4  -3   5   45.60    5.70
   4  -3   5   46.00    4.20
  -4  -3  -5   49.00    4.20
   4   3   5   47.00    3.90
  -4   3  -5   39.90    3.10
  -5  -3  -5   24.90    3.30
   5  -3   5   13.50    3.10
   5   3   5   15.50    2.50
   5  -4  -5    6.00    3.70
  -5  -4   5   13.80    2.60
   5  -4  -5    7.10    2.80
   5   4  -5    5.10    3.70
  -4  -4   5   16.80    5.90
   4  -4  -5   15.00    3.10
  -4  -4   5   16.50    2.90
   4  -4  -5   17.40    3.20
   4  -4  -5   18.50    5.20
  -4   4   5   17.80    2.00
   4   4  -5   17.60    3.00
   4   4  -5   10.90    4.70
  -3  -4   5   39.50    6.40
   3  -4  -5   42.30    3.70
   3  -4  -5   33.80    3.30
  -3  -4   5   35.60    3.90
   3  -4  -5   40.20    5.90
  -3  -4   5   34.40    3.30
  -3   4   5   34.30    2.20
   3   4  -5   36.90    3.30
  -3   4   5   38.00    4.00
  -2  -4   5   89.49    5.70
   2  -4  -5   80.69    6.90
   2  -4  -5   73.09    4.90
  -2  -4   5   79.29    4.30
   2  -4  -5   72.09    4.10
  -2  -4   5   76.79    7.30
  -2   4   5   74.19    3.10
  -2   4   5   73.79    5.30
   2   4  -5   79.19    6.70
   2   4  -5   73.09    4.80
  -1  -4   5  630.14   18.80
  -1  -4   5  622.34   16.60
  -1  -4   5  646.24   20.70
   1   4  -5  648.84   19.00
  -1   4   5  633.04   15.70
  -1   4   5  641.54   18.80
   0  -4   5    0.60    2.40
   0  -4  -5   -1.30    1.90
   0  -4   5    0.00    2.40
   0  -4   5   -1.40    1.50
   0   4  -5    1.20    1.40
   0   4   5   -0.30    2.30
   0   4   5    0.40    1.10
   0   4  -5    2.40    1.50
   1  -4   5  702.13   20.90
   1  -4   5  684.43   18.80
  -1  -4  -5  693.33   18.50
   1  -4   5  682.43   17.70
   1  -4   5  703.93   19.70
   1   4   5  680.43   17.70
   1   4   5  734.53   20.30
  -1   4  -5  707.43   17.40
  -2  -4  -5  399.26   11.60
   2  -4   5  411.06   11.60
   2  -4   5  409.36   11.60
  -2   4  -5  408.76   10.80
   2   4   5  396.96   12.30
   2   4   5  396.16   10.80
   3  -4   5    7.50    2.30
   3  -4   5    8.50    2.30
  -3   4  -5   10.50    1.80
   3   4   5    8.80    1.80
   4  -4   5    4.90    2.60
  -4  -4  -5    9.10    3.10
   4  -4   5    6.40    2.30
  -4   4  -5    5.60    2.00
   4   4   5    2.20    2.00
  -5  -4  -5   35.90    4.00
   5  -4   5   25.10    3.80
   5  -4   5   26.20    3.50
  -5   4  -5   33.40    3.40
  -5  -5   5   24.10    5.20
   5  -5  -5   18.90    3.50
   5  -5  -5   17.20    3.40
  -5   5   5   18.70    2.10
   4  -5  -5    3.20    2.40
   4  -5  -5   -3.60    5.10
   4  -5  -5    2.10    2.40
  -4  -5   5    1.60    2.50
  -4   5   5    2.70    1.30
   4   5  -5   -1.20    1.90
   4   5  -5   -0.20    3.10
   3  -5  -5   -1.40    1.70
  -3  -5   5    0.50    2.00
   3  -5  -5   -0.50    2.00
  -3  -5   5   -5.00    2.50
   3  -5  -5   -0.50    2.80
   3   5  -5   -3.00    5.00
  -3   5   5   -1.10    1.00
  -3   5   5   -1.70    1.90
   3   5  -5    2.00    1.70
  -2  -5   5    1.50    2.10
   2  -5  -5   -2.00    1.90
  -2  -5   5   -1.70    2.40
   2  -5  -5    7.70    3.30
  -2  -5   5    2.00    2.50
   2   5  -5   -2.80    2.00
  -2   5   5    4.80    2.60
  -2   5   5    0.00    1.10
   2   5  -5   -2.60    2.20
  -1  -5   5   29.10    4.30
  -1  -5   5   19.80    4.00
  -1   5   5   21.10    3.80
   1   5  -5   25.30    3.40
   0  -5   5   17.50    3.10
   0  -5   5   30.50    2.90
   0  -5  -5   30.80    3.40
   0  -5   5   14.80    3.40
   0   5   5   23.80    2.00
   0   5  -5   30.80    2.60
   0   5   5   27.00    4.20
   0   5  -5   21.50    2.30
   1  -5   5  128.79    6.50
   1  -5   5  122.39    4.90
   1  -5   5  122.49    7.60
   1   5   5  124.19    7.10
   2  -5   5 1502.35   37.40
   2  -5   5 1530.35   37.30
   2  -5   5 1490.75   37.10
  -2  -5  -5 1559.04   37.60
   2   5   5 1502.25   36.50
  -2   5  -5 1525.25   36.40
   2   5   5 1493.75   38.80
  -3  -5  -5    3.60    2.70
   3  -5   5    2.70    2.30
   3  -5   5    3.10    2.00
  -3   5  -5    2.90    1.50
   3   5   5    3.30    1.60
   4  -5   5    0.60    2.20
   4  -5   5    3.40    2.80
  -4  -5  -5   -1.70    2.60
  -4   5  -5    1.20    1.80
   4   5   5   -1.00    1.90
   5  -5   5   26.00    3.90
  -5  -5  -5   26.50    3.70
   5  -5   5   29.20    3.60
  -5   5  -5   34.50    3.30
  -5  -6   5    4.40    2.10
   5  -6  -5    5.60    2.60
   5  -6  -5    2.00    2.80
  -5   6   5    3.80    1.40
  -4  -6   5  112.99   11.20
   4  -6  -5   97.39    5.90
   4  -6  -5  105.29    6.40
  -4   6   5   97.09    4.20
  -3  -6   5   39.50    6.70
  -3  -6   5   45.10    5.70
   3  -6  -5   43.90    4.00
   3  -6  -5   41.60    4.10
   3  -6  -5   47.30    6.30
  -3   6   5   39.70    4.60
  -3   6   5   41.50    2.70
   3   6  -5   43.30    3.10
   3   6  -5   42.50    6.30
   2  -6  -5  585.24   16.80
  -2  -6   5  600.14   19.10
  -2  -6   5  565.34   21.60
   2  -6  -5  615.24   20.10
  -2  -6   5  568.74   16.60
   2  -6  -5  583.14   16.00
   2   6  -5  581.24   20.00
   2   6  -5  568.94   18.50
  -2   6   5  604.74   15.10
  -2   6   5  591.84   19.10
  -1  -6   5  111.99    5.40
  -1  -6   5  104.09    6.90
  -1  -6   5  114.29    8.50
   1   6  -5  115.79    6.30
  -1   6   5  101.89    7.40
   0  -6  -5  376.06   11.60
   0  -6   5  377.36   11.10
   0  -6   5  389.56   12.70
   0  -6   5  395.46   15.30
   0  -6   5  388.96   14.80
   0   6   5  389.66   10.30
   0   6   5  392.96   14.30
   0   6   5  379.26   11.00
   0   6  -5  383.36   10.60
   1  -6   5  288.27   12.60
  -1  -6  -5  291.97    9.70
   1  -6   5  280.07    8.40
   1  -6   5  300.97   11.20
   1  -6   5  295.97    8.90
   1  -6   5  297.97   10.50
   1   6   5  289.17   11.80
  -2  -6  -5  705.13   19.80
   2  -6   5  730.83   19.70
   2  -6   5  715.83   20.70
   2  -6   5  714.93   19.10
  -2   6  -5  728.03   18.50
   3  -6   5   10.20    2.20
   3  -6   5   18.50    3.20
  -3  -6  -5   13.40    3.40
  -3   6  -5   15.90    2.30
   3   6   5   14.00    2.20
  -4  -6  -5   11.70    3.60
   4  -6   5    6.40    2.20
   4  -6   5    9.50    3.20
  -4   6  -5   11.70    2.40
   5  -6   5   -0.40    2.70
   5  -6   5    1.90    2.40
  -5  -6  -5    7.40    2.50
  -5   6  -5   -1.10    1.80
   5  -7  -5   19.40    3.40
   5  -7  -5   14.70    3.30
  -5  -7   5   16.20    2.70
  -5   7   5   10.50    1.90
   4  -7  -5   29.70    3.80
   4  -7  -5   28.80    4.10
  -4  -7   5   24.10    3.90
  -4   7   5   28.30    2.90
   4   7  -5   26.30    5.80
  -3  -7   5  196.18   12.90
   3  -7  -5  192.18    7.70
  -3  -7   5  181.48    8.10
   3  -7  -5  192.88    8.10
  -3   7   5  195.48    6.50
   3   7  -5  179.58   11.10
  -3   7   5  195.68    9.90
   2  -7  -5   39.10    3.40
  -2  -7   5   43.20    6.30
  -2  -7   5   50.69    5.50
  -2  -7   5   48.90    5.90
   2  -7  -5   45.30    4.40
  -2  -7   5   36.30    3.90
   2  -7  -5   46.30    5.50
  -2   7   5   42.20    5.40
  -2   7   5   40.10    2.70
   2   7  -5   44.10    5.20
   1  -7  -5  267.67    9.70
  -1  -7   5  254.27    8.90
  -1  -7   5  260.57   11.20
   1  -7  -5  248.38    7.70
  -1  -7   5  265.77   13.10
   1   7  -5  250.67    9.50
  -1   7   5  239.58    8.10
   1   7  -5  249.48   11.90
  -1   7   5  261.87    7.70
   0  -7   5   44.80    5.50
   0  -7   5   46.90    3.50
   0  -7   5   41.20    4.60
   0  -7  -5   41.40    4.00
   0  -7   5   50.19    6.20
   0   7   5   52.79    6.00
   0   7   5   42.30    3.20
   0   7   5   43.60    2.70
   1  -7   5   17.50    4.30
   1  -7   5   16.80    2.50
   1  -7   5   17.30    2.00
  -1  -7  -5   17.10    3.30
   1  -7   5   20.80    3.70
  -1   7  -5   18.50    2.30
   1   7   5   18.00    3.90
  -2  -7  -5  571.74   24.10
   2  -7   5  643.94   17.20
   2  -7   5  635.34   17.00
  -2  -7  -5  619.24   18.10
   2  -7   5  614.04   17.80
  -2   7  -5  626.54   16.60
  -3  -7  -5   10.10    3.20
   3  -7   5   14.00    3.20
   3  -7   5   11.10    2.70
  -3   7  -5    8.10    3.80
  -3   7  -5   12.10    2.20
  -4  -7  -5   44.30    5.30
   4  -7   5   31.80    4.30
   4  -7   5   38.60    4.40
  -4   7  -5   39.70    3.60
   5  -7   5    1.20    2.20
  -5  -7  -5   -1.50    2.60
   5  -7   5    2.00    2.80
  -5   7  -5    3.70    2.10
  -5  -8   5    0.70    2.10
   5  -8  -5    0.10    2.40
   5  -8  -5   -3.10    2.00
  -5   8   5   -1.60    1.30
   4  -8  -5    3.30    2.80
  -4  -8   5    3.20    2.90
   4  -8  -5    4.40    2.90
  -4   8   5    3.90    1.80
   4   8  -5    3.90    3.60
   3  -8  -5   -2.70    2.30
  -3  -8   5    3.20    3.20
   3  -8  -5   -0.30    4.00
   3  -8  -5   -0.80    1.60
  -3  -8   5   -0.20    2.60
   3  -8  -5    0.50    2.10
  -3   8   5    2.00    2.50
   3   8  -5   -1.60    2.60
  -3   8   5    1.90    1.60
  -2  -8   5  158.98    7.60
  -2  -8   5  189.78   12.10
  -2  -8   5  182.18    9.20
   2  -8  -5  184.18    6.80
   2  -8  -5  187.68    8.20
  -2  -8   5  180.28    9.90
   2  -8  -5  199.48   10.00
   2   8  -5  186.18    9.50
  -2   8   5  180.78   10.20
  -2   8   5  187.98    6.60
  -1  -8   5  248.48   13.10
  -1  -8   5  254.27   11.50
   1  -8  -5  240.38    9.70
   1  -8  -5  236.68    7.70
  -1  -8   5  237.08    8.80
  -1  -8   5  239.38   10.30
   1   8  -5  235.68    9.00
  -1   8   5  258.57   12.30
  -1   8   5  229.58    7.50
   1   8  -5  247.58   12.30
   0  -8   5    9.70    3.80
   0  -8   5   12.80    3.30
   0  -8   5    7.30    3.50
   0   8   5   11.30    4.30
   0   8   5   13.60    2.00
   0   8  -5   14.00    2.10
   1  -8   5    2.60    2.00
   1  -8   5    0.30    2.90
  -1  -8  -5    1.50    2.60
   1  -8   5    3.00    2.80
   1  -8   5    4.90    1.40
  -1  -8  -5    7.70    3.30
  -1   8  -5    4.20    1.50
   1   8   5    2.30    3.00
   2  -8   5   12.10    2.70
  -2  -8  -5   14.10    3.60
   2  -8   5   13.90    3.10
  -2  -8  -5   16.20    3.70
   2  -8   5   13.20    2.50
  -2   8  -5   13.90    2.30
   2   8   5    9.20    4.10
   3  -8   5    0.60    2.00
   3  -8   5   -0.60    2.60
  -3  -8  -5    2.10    3.20
  -3   8  -5   -4.40    3.30
  -3   8  -5   -1.00    1.80
  -4  -8  -5   41.00    5.30
   4  -8   5   32.10    3.80
   4  -8   5   33.00    4.00
  -4   8  -5   37.50    3.70
   5  -8   5    4.10    2.20
   5  -8   5    0.30    2.70
  -5   8  -5    5.70    2.00
   5  -9  -5    0.40    2.30
  -5  -9   5   -1.40    1.90
   5  -9  -5    2.40    2.30
  -5   9   5   -0.90    1.40
  -4  -9   5   12.50    3.40
   4  -9  -5   11.40    3.20
   4  -9  -5   10.80    3.10
   4   9  -5    6.10    4.00
  -4   9   5   11.90    2.30
  -3  -9   5    0.60    3.20
   3  -9  -5    1.90    1.90
   3  -9  -5    3.70    2.80
   3  -9  -5    4.50    2.40
  -3  -9   5    4.60    4.00
  -3   9   5    1.30    1.60
   3   9  -5    4.80    3.40
  -3   9   5    4.90    3.10
   2  -9  -5  184.18    8.50
  -2  -9   5  181.18   12.20
   2  -9  -5  179.48    6.80
  -2  -9   5  178.48    9.40
  -2  -9   5  165.18    8.10
  -2   9   5  178.88   10.60
  -2   9   5  159.18    6.20
   1  -9  -5   45.80    5.00
  -1  -9   5   45.00    5.60
   1  -9  -5   42.00    2.80
  -1  -9   5   42.80    4.20
  -1  -9   5   33.10    5.50
   1   9  -5   40.90    3.60
  -1   9   5   37.50    2.80
  -1   9   5   33.40    8.80
   1   9  -5   50.89    6.80
   0  -9  -5  177.68   10.60
   0  -9   5  158.58   10.50
   0  -9  -5  167.88    7.30
   0  -9   5  142.19    6.30
   0   9   5  151.68    9.90
   0   9   5  168.48    5.90
   0   9  -5  163.38    6.10
   0   9  -5  159.88   10.50
   1  -9   5    2.50    1.30
   1  -9   5   -0.10    2.70
  -1  -9  -5    2.40    2.60
   1  -9   5   -1.00    2.20
  -1  -9  -5   -1.70    3.30
   1   9   5   -0.30    2.90
  -1   9  -5   -1.40    1.40
   2  -9   5    5.60    2.80
  -2  -9  -5   10.00    3.80
  -2  -9  -5   13.70    4.30
   2  -9   5    6.30    2.10
   2  -9   5    5.40    2.60
  -2   9  -5    4.30    1.60
  -2   9  -5    5.40    3.90
  -3  -9  -5   -0.50    3.40
   3  -9   5   -2.60    1.90
   3  -9   5    1.90    2.70
  -3   9  -5    0.80    4.10
  -3   9  -5    1.80    1.90
   4  -9   5    5.80    2.70
  -4  -9  -5    3.90    3.40
   4  -9   5    5.00    3.00
  -4   9  -5    6.40    2.40
  -4 -10   5   -1.40    2.60
   4 -10  -5    3.50    3.10
  -4  10   5    0.80    1.70
   3 -10  -5   18.40    3.30
   3 -10  -5   24.80    3.20
   3 -10  -5   22.00    3.50
  -3 -10   5   14.30    5.10
  -3 -10   5   19.80    4.10
   3  10  -5   18.30    4.80
  -3  10   5   25.70    5.00
  -3  10   5   19.80    2.90
   2 -10  -5    2.60    3.10
  -2 -10   5    4.70    3.40
   2 -10  -5   -0.40    1.70
  -2 -10   5    0.10    3.40
  -2 -10   5   -0.50    2.70
  -2  10   5    0.10    3.30
   2  10  -5  -14.00    8.10
  -2  10   5    1.40    1.50
  -1 -10   5    8.00    3.60
  -1 -10   5   13.20    4.80
   1 -10  -5    6.00    1.70
   1 -10  -5    5.00    3.20
  -1  10   5    7.40    1.80
  -1  10   5   11.10    4.60
   1  10  -5    6.60    4.00
   0 -10   5    1.30    3.20
   0 -10  -5    3.90    3.80
   0 -10   5    7.80    3.60
   0 -10   5    4.10    2.00
   0 -10  -5    4.80    2.80
   0  10   5    2.10    3.00
   0  10  -5    5.20    3.90
   0  10  -5    5.40    1.80
   0  10   5    5.60    1.70
  -1 -10  -5    7.40    3.30
   1 -10   5   14.60    2.00
   1 -10   5   16.40    3.80
   1 -10   5   19.80    3.00
  -1 -10  -5    8.80    4.70
  -1  10  -5   16.60    2.50
   1  10   5   13.90    3.90
  -1  10  -5   14.90    5.30
   2 -10   5    3.20    1.80
   2 -10   5    4.30    2.60
  -2 -10  -5    1.30    3.40
  -2 -10  -5    1.30    3.40
   2 -10   5    6.30    3.00
  -2  10  -5    3.20    2.00
  -2  10  -5    4.50    4.10
  -3 -10  -5    7.10    3.80
   3 -10   5    5.70    2.40
   3 -10   5    3.50    3.10
  -3  10  -5    6.10    2.50
  -3  10  -5    4.60    4.70
   4 -10   5    2.30    2.80
  -4 -10  -5    0.40    3.10
   4 -10   5   -1.90    1.90
  -4  10  -5   -0.50    1.90
  -4 -11   5    7.90    4.10
   4 -11  -5    7.10    2.70
   4 -11  -5    6.00    2.70
  -4  11   5    9.50    3.70
  -3 -11   5    4.80    5.50
   3 -11  -5    5.20    2.20
   3 -11  -5   -1.50    2.30
  -3 -11   5    3.90    2.90
   3 -11  -5   -0.20    2.60
  -3  11   5    0.50    1.80
  -3  11   5   -1.10    3.70
   2 -11  -5    5.50    2.30
  -2 -11   5    8.00    3.80
   2 -11  -5    6.80    2.70
   2 -11  -5    6.80    3.50
  -2 -11   5    7.70    3.50
  -2 -11   5    3.30    4.70
  -2  11   5    8.00    4.40
  -2  11   5    5.70    2.00
  -1 -11   5   28.30    6.50
  -1 -11   5   29.10    5.30
  -1 -11   5   29.60    4.30
   1 -11  -5   20.30    4.50
  -1  11   5   23.20    5.50
   1  11  -5   27.30    6.10
  -1  11   5   24.60    2.90
   0 -11   5    4.00    1.80
   0 -11   5    5.10    3.70
   0 -11  -5    1.30    2.60
   0 -11  -5    5.80    3.40
   0 -11   5    5.00    3.80
   0  11   5    4.30    3.60
   0  11   5    2.90    1.70
   0  11  -5    4.90    2.00
   0  11  -5    1.90    3.90
  -1 -11  -5   12.10    4.50
  -1 -11  -5   14.90    4.00
   1 -11   5   13.30    3.90
   1 -11   5   11.50    2.80
   1  11   5    7.50    4.40
  -1  11  -5    4.90    4.30
  -1  11  -5   10.00    2.60
  -2 -11  -5   12.60    4.60
   2 -11   5    9.10    3.20
  -2 -11  -5   13.60    4.30
   2 -11   5    9.50    3.50
   2 -11   5   10.20    2.20
  -2  11  -5   12.20    3.00
  -2  11  -5    9.40    5.20
   3 -11   5    3.60    2.20
   3 -11   5    4.30    3.30
  -3 -11  -5   12.10    4.20
  -3  11  -5    5.60    2.60
  -3  11  -5   -2.60    4.40
  -4 -11  -5    3.60    3.00
   4 -11   5    4.30    2.20
   4 -11   5    4.40    3.00
  -4  11  -5    0.70    1.90
  -4 -12   5   17.40    3.40
   4 -12  -5   27.80    3.80
   4 -12  -5   18.10    3.00
  -4  12   5   18.10    2.50
   3 -12  -5    0.50    2.50
   3 -12  -5   -0.70    2.20
   3 -12  -5    1.10    2.10
  -3 -12   5    3.40    3.10
  -3  12   5    0.50    1.80
  -3  12   5   -3.00    3.70
   2 -12  -5   37.90    5.80
  -2 -12   5   34.60    7.40
  -2 -12   5   47.20    5.70
  -2 -12   5   47.70    6.30
   2 -12  -5   49.50    5.00
   2 -12  -5   35.00    3.40
  -2  12   5   47.70    9.50
  -2  12   5   42.70    4.10
  -1 -12   5   35.10    7.90
   1 -12  -5   22.50    5.20
  -1 -12   5   29.90    4.30
  -1 -12   5   33.40    6.10
   1  12  -5   42.10    6.80
  -1  12   5   30.10    7.00
  -1  12   5   31.70    3.40
   0 -12   5   67.49    7.80
   0 -12  -5   64.39    7.10
   0  12   5   62.39    3.80
   0  12   5   53.99    7.70
   0  12  -5   61.29    8.60
  -1 -12  -5   37.30    6.40
   1 -12   5   25.00    4.60
  -1 -12  -5   40.60    5.40
   1  12   5   31.30    6.60
  -1  12  -5   33.70    7.70
  -1  12  -5   33.30    3.90
  -2 -12  -5   44.30    6.60
   2 -12   5   36.70    3.60
   2 -12   5   34.60    4.20
  -2 -12  -5   38.00    6.90
   2 -12   5   29.20    4.70
  -2  12  -5   38.10    8.40
   3 -12   5   10.40    3.50
   3 -12   5   11.10    3.10
  -3 -12  -5   14.80    4.40
  -3  12  -5   10.60    2.80
  -3  12  -5    4.70    7.00
   4 -12   5    3.10    2.20
   4 -12   5   -0.20    2.60
  -4 -12  -5   -1.00    2.90
  -4  12  -5   -1.00    1.70
  -4 -13   5   -2.50    2.30
   4 -13  -5    3.40    2.00
   4 -13  -5    6.50    2.60
  -4  13   5   -1.70    1.60
   3 -13  -5    0.40    2.40
   3 -13  -5    1.00    2.40
  -3 -13   5    0.30    3.00
  -3  13   5    1.50    2.00
  -3  13   5    4.10    7.40
  -2 -13   5   10.20    3.80
  -2 -13   5    8.70    6.00
  -2 -13   5    5.00    4.20
   2 -13  -5    8.30    4.20
   2 -13  -5    9.90    2.90
  -2  13   5    6.90    4.50
  -2  13   5   10.50    2.90
   1 -13  -5    3.80    3.60
  -1 -13   5   -1.40    3.00
   1 -13  -5    1.80    2.00
  -1 -13   5   -3.40    3.60
  -1 -13   5    3.10    5.00
  -1  13   5   -3.70    3.80
   1  13  -5   -4.20    4.70
  -1  13   5   -0.70    2.10
   0 -13   5  123.59   10.50
   0 -13  -5  127.09   11.30
   0  13   5  140.09   11.50
   0  13  -5  147.29   12.80
   1 -13   5   62.99    6.80
  -1 -13  -5   64.19    6.60
  -1 -13  -5   71.39    8.50
   1  13   5   58.29    9.40
  -1  13  -5   69.19    5.20
  -2 -13  -5    2.50    4.00
  -2 -13  -5    2.40    4.30
   2 -13   5   -0.10    2.80
   2 -13   5    1.50    3.00
  -2  13  -5    0.70    4.10
  -2  13  -5    5.60    2.70
   3 -13   5   -0.30    1.80
  -3 -13  -5   -1.30    3.30
   3 -13   5    3.30    2.90
  -3  13  -5   -1.70    2.10
   3 -14  -5    5.60    2.50
  -3 -14   5    1.30    2.90
  -3  14   5    2.40    2.30
   2 -14  -5   15.90    3.10
  -2 -14   5   30.90    6.10
  -2 -14   5   18.90    4.20
   2 -14  -5    6.60    3.30
  -2  14   5   15.90    3.10
  -2  14   5   12.20    5.40
  -1 -14   5   17.80    4.80
   1 -14  -5   19.90    5.30
  -1 -14   5   17.60    4.00
  -1  14   5   26.80    3.70
   1  14  -5   13.20    7.00
  -1  14   5   15.20    5.40
   0 -14   5   11.30    4.00
   0 -14  -5   21.20    5.50
   0  14  -5   20.30    7.10
   0  14   5   26.00    6.00
  -1 -14  -5   18.80    4.60
  -1 -14  -5   21.00    5.60
   1 -14   5    9.40    3.80
   1  14   5   42.70    7.60
  -1  14  -5    7.20    5.70
  -1  14  -5   23.10    3.90
  -2 -14  -5   -1.10    3.40
  -2 -14  -5   -4.00    4.10
   2 -14   5    1.60    3.20
  -2  14  -5   -5.70    5.00
  -2  14  -5    3.80    2.50
  -3 -14  -5   -0.90    2.90
   3 -14   5    0.40    2.50
  -3 -15   5    8.40    3.30
   3 -15  -5    6.20    2.30
  -3  15   5    6.20    2.20
  -2 -15   5   -1.70    3.80
   2 -15  -5   -0.90    2.20
  -2 -15   5   -3.90    3.00
   2 -15  -5    3.10    2.30
  -2  15   5    5.70    3.00
   1 -15  -5   13.80    4.50
  -1 -15   5   11.30    4.40
  -1  15   5   22.80    5.60
   1  15  -5   10.90   10.10
  -1  15   5   22.20    3.50
   0 -15   5   12.70    3.70
   0 -15  -5   17.50    5.10
   0  15   5   14.50    5.30
   0  15  -5   23.90    6.60
  -1 -15  -5   29.60    6.10
  -1  15  -5   41.00    4.60
  -2 -15  -5    2.10    3.80
  -2 -15  -5    2.90    3.60
   2 -15   5    1.70    3.00
  -2  15  -5    3.70    2.50
  -3 -15  -5    3.30    3.10
  -2 -16   5   19.40    4.90
  -2  16   5   20.70    3.20
  -1 -16   5  109.29    8.10
   1 -16  -5   85.59    6.90
   0 -16  -5   81.79    7.60
   1 -16   5    0.30    2.60
  -1 -16  -5   -0.50    3.80
   2 -16   5    5.70    2.70
  -2 -16  -5    6.70    3.80
  -2  16  -5    2.80    2.80
   1 -17  -5   33.70    4.60
   0 -17  -5    6.60    3.30
   0 -17   5    8.10    3.10
  -1 -17  -5    1.40    2.40
   1 -17   5   -0.30    2.20
   5   0  -6    3.10    3.30
   5   0  -6    1.10    2.20
   5   0  -6    0.40   11.50
  -4   0   6   24.70    7.00
   4   0  -6   33.60    3.40
  -4   0   6   31.60    2.60
   4   0  -6   34.30    3.90
   4   0  -6   41.70    7.50
  -3   0   6  363.76   10.10
   3   0  -6  372.26   11.10
  -3   0   6  379.26   17.70
   3   0  -6  369.76   11.50
  -3   0   6  355.06   12.00
   3   0  -6  371.16   16.60
  -2   0   6  885.41   23.90
   2   0  -6  872.11   26.90
  -2   0   6  881.41   21.60
  -1   0   6   47.40    2.60
   1   0  -6   43.00    4.90
  -1   0   6   46.70    4.40
   0   0   6   21.20    3.30
   0   0  -6   22.50    2.20
   0   0   6   22.00    3.40
   0   0   6   18.00    1.70
   1   0   6  168.68    7.00
  -1   0  -6  156.38    5.10
   2   0   6  102.29    3.70
   2   0   6  109.59    4.50
  -2   0  -6  105.49    3.90
  -3   0  -6  131.49    4.80
   3   0   6  131.29    5.50
   3   0   6  117.89    5.40
   4   0   6  103.99    5.80
  -4   0  -6  120.59    5.20
   5   0   6    8.80    2.70
  -5   0  -6    5.00    2.30
   5  -1  -6   32.20    5.00
   5  -1  -6   18.30    3.20
   5  -1  -6   35.00   11.20
   5   1  -6   25.50    3.50
   4  -1  -6   18.10    2.80
   4  -1  -6   11.30    2.70
   4  -1  -6   18.20    5.80
  -4  -1   6   23.70    2.60
  -4  -1   6    9.30    5.10
  -4   1   6   17.70    2.10
   4   1  -6   21.70    2.90
   4   1  -6   11.40    4.60
   4   1  -6   26.20    3.30
  -4   1   6   17.60    5.80
  -3  -1   6   14.70    2.80
   3  -1  -6   14.50    2.90
  -3  -1   6   14.00    2.10
   3  -1  -6   16.10    2.70
   3  -1  -6    8.70    3.60
  -3  -1   6   13.00    4.60
  -3   1   6   11.90    2.50
   3   1  -6   14.00    2.30
  -3   1   6   12.40    1.80
   3   1  -6   11.00    4.40
  -2  -1   6  580.44   20.80
  -2  -1   6  556.04   14.60
   2  -1  -6  562.24   19.50
  -2  -1   6  569.64   16.70
  -2   1   6  560.44   14.30
   2   1  -6  552.94   19.40
  -2   1   6  577.24   16.70
  -1  -1   6    3.50    1.60
  -1  -1   6    3.00    2.30
  -1  -1   6    2.40    2.70
  -1   1   6    0.50    2.20
  -1   1   6    3.40    1.30
   1   1  -6    3.30    2.70
   0  -1   6  468.25   14.30
   0  -1   6  455.35   11.90
   0  -1  -6  456.25   12.30
   0  -1   6  489.55   14.90
   0   1   6  477.05   14.40
   0   1  -6  474.45   12.20
   0   1   6  460.55   11.80
   1  -1   6   31.30    3.60
   1  -1   6   29.10    2.80
  -1  -1  -6   31.40    2.50
  -1   1  -6   28.90    2.20
   1   1   6   31.50    3.70
   2  -1   6    2.40    1.30
   2  -1   6    0.90    1.50
   2  -1   6    2.60    1.20
  -2  -1  -6    4.60    1.60
   2   1   6   -0.70    1.50
  -2   1  -6    3.10    1.40
   2   1   6    3.50    1.60
   2   1   6    4.20    1.20
   3  -1   6   44.90    3.80
  -3  -1  -6   51.99    3.20
   3  -1   6   57.99    3.80
  -3   1  -6   54.19    3.00
   3   1   6   45.50    3.50
   3   1   6   49.90    3.70
   4  -1   6    4.00    2.30
   4  -1   6    2.60    2.30
  -4  -1  -6    2.70    2.00
   4   1   6    5.70    3.40
   4   1   6    3.40    3.70
  -4   1  -6    3.20    2.00
  -5  -1  -6    7.70    2.80
   5  -1   6    5.60    2.50
   5  -1   6    7.40    2.60
   5   1   6    4.20    2.30
  -5   1  -6    4.10    2.30
   5  -2  -6   12.30    6.70
   5  -2  -6    8.10    2.90
   5  -2  -6   14.90    3.90
   5   2  -6   13.10    3.30
   5   2  -6   19.10    7.70
  -4  -2   6   39.50    3.20
   4  -2  -6   51.89    4.90
   4  -2  -6   40.40    7.20
   4  -2  -6   41.10    4.10
  -4  -2   6   26.90    6.60
   4   2  -6   39.60    4.00
  -4   2   6   36.70    2.50
   4   2  -6   37.10    6.80
  -4   2   6   32.80    7.20
  -3  -2   6   16.20    5.40
   3  -2  -6   24.30    3.30
   3  -2  -6   19.90    4.80
  -3  -2   6   32.30    3.90
   3  -2  -6   28.10    3.50
  -3  -2   6   22.40    2.50
   3   2  -6   27.90    2.60
   3   2  -6   14.70    4.70
  -3   2   6   25.50    3.40
  -3   2   6   20.00    2.00
  -2  -2   6  252.37    9.70
  -2  -2   6  253.97   12.80
   2  -2  -6  243.98   11.60
  -2   2   6  251.37    7.20
   2   2  -6  260.37   12.10
  -1  -2   6   23.40    2.40
  -1  -2   6   20.30    3.20
  -1  -2   6   27.10    4.90
   1   2  -6   23.90    3.80
  -1   2   6   25.80    2.00
  -1   2   6   21.60    3.20
   0  -2   6   29.70    3.90
   0  -2   6   32.70    2.30
   0  -2   6   24.20    3.20
   0   2   6   34.40    2.10
   0   2   6   23.30    3.20
   0   2  -6   31.20    2.40
  -1  -2  -6  104.09    4.20
   1  -2   6  112.29    5.50
   1  -2   6  105.79    5.70
  -1   2  -6  107.09    3.90
   1   2   6  102.59    5.90
  -2  -2  -6  211.08    6.60
   2  -2   6  202.08    6.90
   2  -2   6  199.38    6.80
  -2   2  -6  204.18    6.20
   2   2   6  203.88    6.60
  -3  -2  -6   38.90    3.20
   3  -2   6   39.30    3.40
   3  -2   6   41.10    3.80
   3   2   6   42.10    3.40
   3   2   6   43.80    3.40
  -3   2  -6   37.40    2.70
  -4  -2  -6   10.40    2.70
   4  -2   6    8.50    2.60
  -4   2  -6   11.70    2.30
   4   2   6    3.20    2.10
   5  -2   6    9.40    2.60
  -5  -2  -6    9.50    2.60
   5  -2   6    4.10    2.80
   5   2   6    9.00    2.40
   5  -3  -6  167.98   17.70
  -5  -3   6  119.99    5.10
   5  -3  -6  121.79    7.60
   5  -3  -6  124.99    6.50
   5   3  -6  107.39   10.60
  -4  -3   6   17.20    6.20
   4  -3  -6   13.90    3.00
   4  -3  -6   16.50    5.20
   4  -3  -6   11.50    2.90
  -4  -3   6   22.90    3.00
  -4   3   6    9.60    1.80
   4   3  -6   14.80    5.00
   4   3  -6   16.60    2.80
   3  -3  -6   10.50    4.10
   3  -3  -6    6.70    2.10
  -3  -3   6    9.00    2.40
  -3  -3   6    9.60    2.30
  -3  -3   6    4.40    4.30
  -3   3   6    6.50    2.20
   3   3  -6    9.10    4.30
  -3   3   6    8.30    1.50
  -2  -3   6  145.09    5.70
  -2  -3   6  144.19    7.30
  -2  -3   6  126.39    9.30
   2  -3  -6  139.19    8.90
   2   3  -6  148.79    6.50
  -2   3   6  152.98    7.20
   2   3  -6  141.49    8.90
  -2   3   6  140.29    4.70
  -1  -3   6   39.40    5.70
  -1  -3   6   25.00    3.50
  -1  -3   6   39.20    2.90
  -1   3   6   34.40    2.20
   1   3  -6   35.90    4.30
  -1   3   6   40.00    4.50
   0  -3   6  610.94   15.50
   0  -3   6  617.64   18.30
   0  -3   6  625.64   19.20
   0  -3  -6  617.64   16.10
   0   3   6  622.64   18.30
   0   3   6  609.64   15.20
   0   3  -6  600.14   15.50
  -1  -3  -6   39.00    3.10
   1  -3   6   44.30    4.50
   1  -3   6   35.00    3.30
   1  -3   6   40.40    4.20
   1   3   6   42.30    2.60
  -1   3  -6   39.70    2.60
   1   3   6   42.20    4.60
   2  -3   6  130.49    5.30
   2  -3   6  128.19    5.10
  -2  -3  -6  126.69    5.10
   2   3   6  119.89    4.40
  -2   3  -6  128.99    4.50
   2   3   6  117.99    5.80
   2   3   6  127.89    4.80
   3  -3   6   25.50    3.20
   3  -3   6   32.20    3.60
   3   3   6   31.00    2.90
  -3   3  -6   31.50    2.60
   3   3   6   25.90    2.60
   4  -3   6   -0.90    2.10
   4  -3   6    1.00    2.50
  -4  -3  -6    1.70    2.60
   4   3   6    1.80    2.00
  -4   3  -6    0.90    1.90
   5  -3   6   25.20    3.90
  -5  -3  -6   29.40    3.70
   5  -3   6   24.20    3.30
   5   3   6   23.50    2.90
  -5   3  -6   28.90    3.20
   5  -4  -6    0.70    2.50
   5  -4  -6    2.20    2.40
  -5  -4   6    1.40    1.70
   5   4  -6   10.60    4.50
   4  -4  -6    3.90    3.80
  -4  -4   6    3.80    4.40
   4  -4  -6   17.70    5.00
   4  -4  -6    7.60    2.80
  -4  -4   6    5.70    2.40
  -4   4   6    5.00    1.50
   4   4  -6    7.70    2.30
   4   4  -6   -0.80    3.90
  -3  -4   6   82.39    5.70
   3  -4  -6   88.49    4.90
  -3  -4   6   73.59    8.60
   3  -4  -6   91.49    8.20
  -3  -4   6   78.29    4.70
  -3   4   6   85.19    5.50
   3   4  -6   80.09    8.80
  -3   4   6   84.79    3.50
  -2  -4   6   48.60    7.00
  -2  -4   6   41.10    4.80
  -2  -4   6   46.80    3.90
   2  -4  -6   46.40    5.80
   2   4  -6   39.80    4.30
  -2   4   6   50.09    4.90
  -2   4   6   46.20    2.50
   2   4  -6   41.30    5.50
  -1  -4   6    1.00    2.90
  -1  -4   6    2.00    3.00
  -1   4   6   -0.40    2.60
   1   4  -6    1.80    2.40
   0  -4   6  685.33   21.30
   0  -4   6  686.73   20.40
   0  -4  -6  697.03   18.20
   0  -4   6  687.73   17.50
   0   4   6  690.23   20.40
   0   4   6  694.13   17.00
   0   4  -6  680.33   18.60
   0   4  -6  701.63   17.40
   1  -4   6  110.29    5.40
   1  -4   6  110.39    6.20
   1   4   6  106.29    5.10
   1   4   6  112.29    6.60
   2  -4   6  227.38    7.40
   2  -4   6  228.68    7.60
   2  -4   6  216.58    7.40
  -2  -4  -6  220.08    7.70
   2   4   6  216.28    8.70
   2   4   6  229.48    6.90
   2   4   6  222.28    7.00
  -2   4  -6  227.18    6.90
   3  -4   6    6.00    2.20
  -3  -4  -6    7.00    2.50
   3  -4   6   10.20    2.70
   3   4   6    8.80    2.00
  -3   4  -6    7.90    1.90
   4  -4   6   51.89    4.50
   4  -4   6   38.30    4.20
  -4  -4  -6   52.59    5.00
   4   4   6   51.59    3.90
  -4   4  -6   53.29    3.70
  -5  -4  -6   48.10    4.70
   5  -4   6   47.20    4.90
   5  -4   6   48.30    4.30
  -5   4  -6   61.59    4.00
   5  -5  -6    5.90    2.80
   5  -5  -6    8.80    3.00
  -5  -5   6    5.80    3.80
  -5   5   6    8.20    1.60
  -4  -5   6    7.60    2.80
   4  -5  -6    5.60    5.90
   4  -5  -6    9.10    3.00
   4  -5  -6    5.70    2.70
  -4  -5   6    5.30    5.10
   4   5  -6    6.00    4.10
  -4   5   6    6.60    1.70
  -3  -5   6  441.86   13.40
  -3  -5   6  423.56   19.50
  -3  -5   6  443.86   15.40
   3  -5  -6  438.46   13.40
   3  -5  -6  455.45   20.80
  -3   5   6  402.26   15.80
   3   5  -6  434.36   18.70
  -3   5   6  439.16   11.90
   2  -5  -6   19.00    2.90
  -2  -5   6   13.60    4.20
  -2  -5   6   23.10    4.10
  -2  -5   6   18.60    3.00
   2  -5  -6   19.90    4.50
   2  -5  -6   19.40    2.50
  -2   5   6   17.30    1.90
   2   5  -6   10.70    3.10
  -2   5   6   14.70    3.50
  -1  -5   6 1124.49   31.30
  -1   5   6 1161.58   31.50
   1   5  -6 1128.59   30.80
   0  -5   6  920.91   23.20
   0  -5   6  934.11   27.60
   0  -5   6  906.41   26.10
   0  -5  -6  925.01   23.80
   0  -5   6  939.81   25.00
   0   5   6  937.81   22.60
   0   5   6  898.81   26.30
   0   5  -6  936.81   23.00
   1  -5   6  199.28    6.80
   1  -5   6  198.18    6.20
   1  -5   6  194.48    9.80
   1  -5   6  186.48    8.60
   1  -5   6  203.38    7.90
   1   5   6  195.68    9.20
  -2  -5  -6  121.09    5.90
   2  -5   6  128.29    5.50
   2  -5   6  126.29    5.50
   2  -5   6  130.89    5.30
   2   5   6  122.29    4.70
  -2   5  -6  130.19    4.80
   2   5   6  128.59    4.90
  -3  -5  -6  140.69    6.60
   3  -5   6  137.69    6.40
   3  -5   6  130.79    6.10
  -3   5  -6  131.89    5.30
   3   5   6  136.39    5.50
   4  -5   6   26.50    3.10
   4  -5   6   29.10    4.10
  -4  -5  -6   44.50    4.90
  -4   5  -6   37.60    3.70
   4   5   6   36.10    3.60
   5  -5   6   13.00    2.90
   5  -5   6   14.00    3.50
  -5  -5  -6   14.20    3.30
  -5   5  -6   16.40    2.70
  -5  -6   6    2.10    1.90
   5  -6  -6    1.10    2.50
   5  -6  -6   -0.80    2.40
  -5   6   6    2.70    1.40
   4  -6  -6   14.40    3.30
  -4  -6   6    4.00    6.00
   4  -6  -6   11.20    3.40
   4  -6  -6    7.90    5.80
  -4  -6   6   10.90    3.20
   4   6  -6    6.10    4.20
  -4   6   6    9.90    2.00
   3  -6  -6   41.90    6.90
   3  -6  -6   27.40    3.60
  -3  -6   6   31.10    6.20
  -3  -6   6   34.70    4.20
  -3  -6   6   38.60    5.40
  -3   6   6   34.00    2.60
   3   6  -6   28.30    5.50
   3   6  -6   35.10    3.20
  -2  -6   6   14.40    4.50
   2  -6  -6   18.30    3.10
   2  -6  -6   23.00    4.50
  -2  -6   6   14.00    3.10
  -2  -6   6   15.50    3.70
   2  -6  -6   14.80    2.30
   2   6  -6   16.70    4.00
  -2   6   6   19.10    4.20
   2   6  -6   14.10    3.20
  -2   6   6   19.60    2.00
  -1  -6   6  230.88   12.10
  -1  -6   6  232.68    9.60
  -1  -6   6  230.88   10.30
  -1  -6   6  235.48    8.20
   1  -6  -6  230.48    7.30
  -1   6   6  220.98   10.60
   1   6  -6  234.88    9.50
  -1   6   6  236.68    6.90
   0  -6   6   75.59    6.10
   0  -6   6   86.49    7.40
   0  -6   6   78.79    5.80
   0  -6  -6   73.39    4.80
   0  -6   6   76.69    4.10
   0   6   6   82.29    6.60
   0   6  -6   77.19    3.60
   0   6  -6   82.49    3.90
   0   6   6   80.79    3.50
   0   6   6   84.19    4.10
   1  -6   6 3316.07   79.79
   1  -6   6 3375.66   78.19
  -1  -6  -6 3303.57   78.99
   1  -6   6 3210.28   77.49
   1  -6   6 3242.38   81.09
   1  -6   6 3276.27   83.59
   1   6   6 3421.06   82.29
  -1   6  -6 3312.07   77.79
   1   6   6 3339.77   78.19
   2  -6   6 1971.60   47.20
  -2  -6  -6 1899.11   47.40
   2  -6   6 1978.10   46.70
  -2   6  -6 1794.82   45.90
   3  -6   6   13.90    2.90
   3  -6   6   16.50    2.60
  -3  -6  -6   18.90    3.90
  -3   6  -6   12.30    2.40
   4  -6   6    0.90    2.60
  -4  -6  -6    2.10    3.20
   4  -6   6    0.00    2.70
  -4   6  -6   -2.80    1.70
  -5  -6  -6   19.90    3.40
   5  -6   6   30.20    3.60
   5  -6   6   22.80    3.90
  -5   6  -6   31.10    3.20
   5  -7  -6    7.60    2.70
   5  -7  -6    9.00    3.00
  -5  -7   6    2.10    2.00
  -5   7   6    5.50    1.50
  -4  -7   6   13.50    6.00
   4  -7  -6   10.10    3.20
   4  -7  -6    9.80    2.70
  -4  -7   6   13.60    3.30
  -4   7   6   13.90    2.30
   4   7  -6   13.10    4.90
   3  -7  -6   10.40    2.70
  -3  -7   6   14.00    3.70
   3  -7  -6   11.10    2.70
   3  -7  -6   17.00    4.70
  -3  -7   6   10.50    4.30
  -3  -7   6   12.50    3.40
  -3   7   6   15.20    2.20
   3   7  -6   10.80    3.70
  -3   7   6   13.10    3.80
  -2  -7   6  756.22   20.80
  -2  -7   6  785.52   27.30
   2  -7  -6  778.02   24.80
   2  -7  -6  761.32   21.10
  -2  -7   6  699.43   22.20
  -2  -7   6  717.33   25.10
   2   7  -6  754.62   24.10
  -2   7   6  735.63   23.80
  -2   7   6  714.73   19.00
  -1  -7   6   51.69    6.70
  -1  -7   6   66.89    4.60
   1  -7  -6   70.29    3.50
  -1  -7   6   64.29    6.10
  -1  -7   6   63.59    5.80
  -1   7   6   76.69    6.90
   1   7  -6   68.99    5.00
  -1   7   6   72.59    3.40
  -1   7   6   69.99    4.70
   0  -7   6  139.69    8.10
   0  -7   6  133.19    5.50
   0  -7   6  138.99    7.60
   0  -7   6  140.69    9.40
   0  -7  -6  132.29    6.80
   0   7   6  145.39    5.70
   0   7   6  130.39    8.60
   1  -7   6    1.40    2.50
   1  -7   6    3.30    2.70
   1  -7   6    3.30    2.10
  -1  -7  -6    5.20    2.70
   1  -7   6    2.70    1.30
  -1   7  -6    4.70    1.70
   1   7   6    3.90    1.70
   1   7   6    5.20    2.80
  -2  -7  -6  573.24   18.70
  -2  -7  -6  562.14   17.50
   2  -7   6  597.94   16.70
   2  -7   6  622.34   17.40
   2  -7   6  581.14   16.20
  -2   7  -6  625.14   16.50
  -3  -7  -6   78.19    6.20
   3  -7   6   91.09    5.90
   3  -7   6   89.39    5.20
  -3   7  -6   89.69    4.70
   4  -7   6   14.80    3.00
  -4  -7  -6   16.40    4.00
   4  -7   6   13.50    3.40
  -4   7  -6   13.50    2.70
   5  -7   6    1.10    2.60
   5  -7   6    0.20    1.90
  -5  -7  -6    1.10    2.50
  -5   7  -6    0.60    2.00
   5  -8  -6   -0.40    2.30
   5  -8  -6   -0.20    2.30
  -5  -8   6   -0.10    1.90
  -5   8   6   -2.00    1.30
   4  -8  -6   15.90    3.30
   4  -8  -6   19.70    3.50
  -4  -8   6   15.80    3.50
   4   8  -6   22.60    5.10
  -4   8   6   16.30    2.50
   3  -8  -6  122.99    6.20
   3  -8  -6  102.39    8.10
  -3  -8   6  104.59   10.60
  -3  -8   6  113.09    6.80
  -3   8   6  119.59    5.10
  -3   8   6  115.79    8.30
   3   8  -6  116.29    9.10
   2  -8  -6  100.29    8.00
  -2  -8   6  110.79    9.70
  -2  -8   6  100.89    5.70
  -2  -8   6   94.59    6.90
   2  -8  -6   95.99    6.20
   2  -8  -6   99.49    4.90
  -2   8   6   98.59    4.40
   2   8  -6  104.39    7.40
  -2   8   6  106.79    8.70
  -1  -8   6    5.30    3.20
   1  -8  -6    1.60    1.40
   1  -8  -6    4.50    2.80
  -1  -8   6   -0.30    2.10
  -1  -8   6   -0.50    3.00
  -1  -8   6    1.80    3.10
  -1   8   6    1.10    2.40
  -1   8   6    2.80    1.80
   1   8  -6    4.70    1.70
  -1   8   6    1.50    1.40
   1   8  -6    0.20    3.20
   0  -8   6    6.10    3.10
   0  -8   6    8.50    3.40
   0  -8   6   10.80    4.30
   0  -8  -6    5.00    2.40
   0   8   6   11.10    2.30
   0   8   6    8.60    1.80
   0   8   6    5.60    3.60
   0   8  -6   10.80    2.20
   1  -8   6    4.60    1.50
   1  -8   6    3.80    2.60
  -1  -8  -6    2.90    2.80
  -1  -8  -6    7.80    3.20
   1  -8   6   10.80    3.70
   1  -8   6    6.40    2.30
  -1   8  -6    7.20    2.00
   1   8   6   10.50    3.70
   2  -8   6  100.99    4.80
  -2  -8  -6   89.09    7.20
   2  -8   6  107.19    5.60
   2  -8   6  101.39    6.00
  -2  -8  -6  110.69    6.60
  -2   8  -6   89.99    4.70
   3  -8   6   10.30    2.30
   3  -8   6    7.00    2.60
  -3  -8  -6   14.40    4.40
  -3   8  -6   10.20    2.50
  -3   8  -6    6.90    4.60
   4  -8   6    1.40    2.90
   4  -8   6    1.60    2.50
  -4  -8  -6    1.70    3.60
  -4   8  -6    5.30    2.20
   5  -9  -6    1.10    2.30
   5  -9  -6    1.70    2.50
  -5   9   6    1.20    1.40
   4  -9  -6   -0.70    2.50
  -4  -9   6    1.30    2.70
   4  -9  -6    1.00    2.60
   4   9  -6   -2.00    3.40
  -4   9   6   -0.10    1.70
   3  -9  -6  106.59    5.90
   3  -9  -6  105.89    5.30
  -3  -9   6  139.39   13.50
   3  -9  -6  114.29    7.80
  -3  -9   6  110.09    6.90
  -3   9   6  111.79    8.90
   3   9  -6  122.39    9.40
  -2  -9   6   86.59    5.80
   2  -9  -6   85.69    4.70
  -2  -9   6   76.39    7.90
  -2  -9   6   89.59    7.40
  -2  -9   6   95.49    9.50
   2  -9  -6   93.69    6.30
   2   9  -6   94.99    6.90
  -2   9   6   99.09    8.30
  -2   9   6   86.99    4.30
  -1  -9   6   48.80    4.40
  -1  -9   6   59.99    8.40
  -1  -9   6   58.39    6.30
   1  -9  -6   46.70    5.30
  -1  -9   6   42.80    6.80
   1  -9  -6   50.79    3.10
   1   9  -6   53.79    7.20
  -1   9   6   51.09    3.20
   1   9  -6   47.60    4.40
  -1   9   6   46.10    6.30
   0  -9   6   -1.20    2.70
   0  -9   6    1.00    3.30
   0  -9  -6    4.10    3.30
   0  -9   6    0.60    2.80
   0  -9   6   -0.70    1.70
   0  -9  -6    0.50    2.40
   0   9   6   -0.70    2.80
   0   9  -6    0.80    1.70
   0   9   6    1.80    1.50
   1  -9   6   87.59    3.90
   1  -9   6   95.29    6.70
   1  -9   6   97.39    5.20
  -1  -9  -6   90.79    6.30
  -1  -9  -6   92.89    7.10
   1   9   6   95.79    7.80
  -2  -9  -6   41.80    6.00
  -2  -9  -6   40.40    5.50
   2  -9   6   39.70    4.30
   2  -9   6   40.60    4.70
   2  -9   6   33.30    3.30
  -2   9  -6   40.30    3.50
   3  -9   6    5.10    2.50
  -3  -9  -6    1.60    3.50
   3  -9   6    5.80    3.10
  -3   9  -6    4.70    2.40
  -3   9  -6    4.50    4.70
  -4  -9  -6    4.10    3.10
   4  -9   6   -0.40    2.80
   4  -9   6    0.90    2.10
  -4   9  -6    1.80    2.10
  -4 -10   6   60.79    5.60
   4 -10  -6   63.19    4.80
   4 -10  -6   61.49    5.50
  -4  10   6   60.89    4.00
  -3 -10   6   19.40    5.90
   3 -10  -6   38.40    4.10
   3 -10  -6   46.70    5.20
   3 -10  -6   34.30    3.80
  -3  10   6   32.90    6.50
  -3  10   6   36.10    5.80
   2 -10  -6    4.80    3.30
  -2 -10   6    8.20    3.10
   2 -10  -6    4.40    2.00
  -2 -10   6   -0.40    4.10
  -2 -10   6   11.20    3.80
  -2  10   6   17.10    4.80
   2  10  -6    1.30    2.60
  -2  10   6    3.50    1.80
  -1 -10   6    2.90    3.20
   1 -10  -6    8.90    3.40
  -1 -10   6    3.50    2.50
  -1 -10   6    3.60    3.30
  -1  10   6    4.00    1.80
  -1  10   6    0.00    3.20
   0 -10  -6    5.30    2.50
   0 -10   6    2.70    3.50
   0 -10   6   -1.70    3.20
   0 -10   6   -0.10    1.90
   0 -10  -6    3.00    3.40
   0  10   6    2.20    3.00
   0  10   6    2.60    1.50
   0  10  -6    4.30    1.90
   0  10  -6    4.60    4.30
  -1 -10  -6   41.00    5.30
   1 -10   6   31.60    4.50
  -1 -10  -6   37.70    5.40
   1 -10   6   31.70    3.70
   1 -10   6   33.80    2.70
   1  10   6   42.60    7.10
  -1  10  -6   26.00    5.50
  -1  10  -6   27.00    3.10
   2 -10   6   -0.90    2.60
   2 -10   6    3.40    2.00
  -2 -10  -6   -1.80    3.40
  -2 -10  -6    1.40    3.40
   2 -10   6    2.70    2.80
  -2  10  -6   -1.40    3.80
  -2  10  -6    5.00    2.30
   3 -10   6   -2.10    2.90
  -3 -10  -6    0.00    3.50
   3 -10   6    0.50    2.20
  -3  10  -6    2.60    2.40
  -3  10  -6   -2.30    4.40
   4 -10   6    1.20    2.10
   4 -10   6    5.60    3.30
  -4 -10  -6   -4.80    4.90
  -4  10  -6    1.10    2.20
   4 -11  -6   17.20    3.10
  -4 -11   6   25.00    4.10
   4 -11  -6   24.20    3.90
  -4  11   6   27.20    3.10
   3 -11  -6   39.60    4.80
  -3 -11   6   36.10    8.00
   3 -11  -6   38.70    4.10
  -3 -11   6   38.40    5.10
   3 -11  -6   37.30    4.10
  -3  11   6   34.30    6.60
  -3  11   6   33.80    3.60
  -2 -11   6   29.80    4.60
   2 -11  -6   25.40    4.50
  -2 -11   6   25.60    6.10
  -2 -11   6   34.30    5.50
  -2  11   6   35.60    3.50
  -2  11   6   26.50    6.20
   1 -11  -6   -1.30    4.20
  -1 -11   6    9.20    3.20
   1 -11  -6    6.00    3.30
  -1 -11   6    3.70    4.20
  -1 -11   6    8.80    4.70
  -1  11   6    9.10    2.20
  -1  11   6    8.20    4.60
   1  11  -6    8.80    4.80
   0 -11   6   31.40    5.80
   0 -11  -6   38.10    5.60
   0 -11   6   26.10    4.80
   0  11   6   33.50    3.00
   0  11  -6   32.40    7.00
   0  11   6   34.10    6.50
  -1 -11  -6   11.50    4.60
  -1 -11  -6   11.60    4.00
   1 -11   6    9.30    3.30
   1 -11   6   10.70    2.90
  -1  11  -6   10.50    2.70
  -1  11  -6    9.70    4.80
   1  11   6   13.20    4.10
  -2 -11  -6   18.50    4.60
   2 -11   6   10.40    4.70
   2 -11   6   13.90    3.60
  -2 -11  -6   24.20    5.40
  -2  11  -6   18.70    3.20
  -3 -11  -6    8.90    4.10
   3 -11   6    4.20    2.30
   3 -11   6    3.30    3.20
  -3  11  -6    8.80    5.00
  -3  11  -6    7.20    2.70
   4 -11   6    5.70    3.00
  -4 -11  -6    4.20    3.10
   4 -11   6    4.40    2.10
  -4  11  -6    4.00    2.20
   4 -12  -6   -5.10    2.20
  -4 -12   6    5.80    2.80
   4 -12  -6    0.00    2.40
  -4  12   6   -2.20    1.50
   3 -12  -6    6.50    3.00
   3 -12  -6   -0.60    2.20
   3 -12  -6    1.90    2.40
  -3 -12   6   11.40    3.80
  -3  12   6    4.20    2.30
  -3  12   6    9.40    4.80
  -2 -12   6   11.50    5.30
   2 -12  -6    3.60    2.00
  -2 -12   6    8.30    3.30
   2 -12  -6    2.60    3.20
  -2 -12   6    1.80    3.20
   2 -12  -6    6.10    2.60
  -2  12   6    4.70    4.00
  -2  12   6    4.90    2.30
   1 -12  -6    0.80    3.00
  -1 -12   6   10.50    4.80
  -1 -12   6    4.50    3.10
  -1 -12   6    3.10    5.10
   1  12  -6    0.70    4.60
  -1  12   6    5.00    5.00
  -1  12   6    5.00    2.20
   0 -12   6   70.09    8.40
   0 -12   6   66.99   10.40
   0 -12  -6   67.09    8.20
   0  12  -6   48.00    8.20
   0  12   6   62.99    9.10
   0  12  -6   60.19    4.50
   1 -12   6   24.60    4.80
  -1 -12  -6   19.90    5.20
  -1 -12  -6   21.70    4.50
  -1  12  -6   26.20    7.10
  -1  12  -6   33.30    4.10
   1  12   6   25.00    5.80
  -2 -12  -6   33.30    6.10
   2 -12   6   32.80    3.10
  -2 -12  -6   40.90    6.00
   2 -12   6   36.00    5.10
   2 -12   6   36.70    4.40
  -2  12  -6   25.30    6.30
  -2  12  -6   41.40    4.40
  -3 -12  -6    3.30    3.70
   3 -12   6    2.00    2.00
   3 -12   6   -1.10    3.70
  -3  12  -6    0.70    2.30
  -3  12  -6    9.60    5.10
   4 -12   6   -0.10    2.60
  -4 -12  -6    3.10    2.70
   4 -12   6   -1.00    1.70
  -4  12  -6    2.00    1.90
   4 -13  -6    1.40    2.30
  -4 -13   6    4.30    3.50
   4 -13  -6    3.80    2.20
  -4  13   6    1.70    2.10
  -3 -13   6    2.10    2.70
   3 -13  -6    1.70    2.60
   3 -13  -6    2.50    2.40
  -3  13   6    0.80    2.00
   2 -13  -6    1.30    2.40
  -2 -13   6   -4.00    3.70
   2 -13  -6   -7.10    3.40
  -2 -13   6   -4.20   10.40
  -2 -13   6   -1.80    3.00
  -2  13   6    1.70    4.00
  -2  13   6   -1.40    2.00
  -1 -13   6   70.49    5.90
  -1 -13   6   62.79   10.40
   1 -13  -6   57.89    7.30
  -1 -13   6   74.19    8.00
  -1  13   6   75.79    5.00
  -1  13   6   60.39    9.20
   1  13  -6   71.89   10.60
   0 -13  -6    2.80    4.10
   0 -13   6    7.40    4.30
   0  13   6    7.30    4.80
   0  13  -6    2.40    2.30
   0  13  -6   16.10    6.30
  -1 -13  -6   20.10    4.70
   1 -13   6   15.40    4.40
  -1 -13  -6   24.90    5.90
   1  13   6   22.20    7.00
  -1  13  -6   26.90    4.30
  -1  13  -6   15.30    5.80
   2 -13   6    1.50    2.90
   2 -13   6    1.00    3.10
  -2 -13  -6    0.80    3.60
  -2 -13  -6   -0.10    4.30
  -2  13  -6   -0.10    2.50
  -2  13  -6   -2.90    3.90
   3 -13   6   -2.70    1.60
  -3 -13  -6    2.20    3.70
   3 -13   6   -0.70    2.80
   3 -14  -6   -0.10    2.00
  -3 -14   6    8.50    3.40
  -3  14   6    1.20    1.90
   2 -14  -6   13.80    4.10
   2 -14  -6    3.60    3.60
  -2 -14   6   11.10    5.70
  -2 -14   6   15.60    3.80
  -2  14   6    8.80    2.90
   1 -14  -6   65.79    4.80
  -1 -14   6   78.19    8.10
   1 -14  -6   63.29    7.20
  -1  14   6   63.09    9.40
   1  14  -6   65.89    9.60
  -1  14   6   71.19    5.10
   0 -14  -6    0.90    4.10
   0 -14   6   -2.30    3.50
   0  14   6    0.50    3.90
   0  14  -6    7.20    5.50
   1 -14   6    1.20    3.20
  -1 -14  -6   -1.50    3.60
  -1 -14  -6    5.00    4.90
  -1  14  -6    9.50    3.00
   1  14   6   -1.80    7.80
  -1  14  -6    1.90    4.60
  -2 -14  -6    6.70    5.00
  -2 -14  -6   10.30    3.90
   2 -14   6    9.30    3.80
  -2  14  -6    7.90    5.70
  -2  14  -6   10.60    3.30
  -3 -14  -6   -2.00    3.20
  -3  14  -6    2.30    2.10
   3 -15  -6   -0.20    1.90
  -3 -15   6    3.30    3.30
  -3  15   6    0.10    2.00
  -2 -15   6    5.20    4.00
   2 -15  -6    0.30    2.20
  -2 -15   6    4.20    3.60
   2 -15  -6    0.60    2.30
  -2  15   6    0.90    2.20
   1 -15  -6   86.49    7.60
  -1 -15   6   95.39    8.40
  -1  15   6  105.79    9.90
  -1  15   6   86.49    5.70
   0 -15   6   62.49    6.60
   0 -15  -6   83.99    8.10
   0  15  -6  110.39   12.40
   0  15   6  104.39   11.80
  -1 -15  -6    3.50    4.30
   1 -15   6    0.70    2.90
  -1  15  -6    6.20    2.90
  -1  15  -6   -4.00    4.10
  -2 -15  -6   28.00    4.80
   2 -15   6   23.60    4.10
  -2 -15  -6   30.20    5.80
  -2  15  -6   30.40    3.90
  -2 -16   6   22.30    4.50
  -2  16   6   24.10    3.40
  -1 -16   6   23.10    4.00
   1 -16  -6   18.50    3.50
   0 -16  -6   -1.40    3.20
   0 -16   6    0.00    2.20
   1 -16   6   23.40    4.00
  -1 -16  -6   15.20    4.60
   2 -16   6    6.30    2.80
  -2 -16  -6    9.10    3.90
  -2  16  -6    8.70    3.20
   0 -17   6    1.90    2.70
   0 -17  -6    2.40    3.00
   1 -17   6    5.60    3.10
  -1 -17  -6    2.00    2.70
   5   0  -7    5.80    4.90
   5   0  -7    1.90    3.00
   4   0  -7   -1.70    1.70
   4   0  -7   -3.30    3.20
  -4   0   7   -8.00    3.70
   4   0  -7   -1.20    2.70
  -3   0   7    3.50    3.00
   3   0  -7   -0.10    2.30
  -3   0   7   -0.60    1.30
   3   0  -7   -1.20    1.50
  -3   0   7   -1.40    1.80
  -2   0   7   -1.20    1.50
  -2   0   7    0.90    2.30
   2   0  -7   -2.30    2.40
  -1   0   7    1.10    2.40
   1   0  -7    0.50    2.40
   0   0   7    0.50    2.40
   0   0   7    0.30    2.40
   0   0   7   -0.30    1.10
   0   0  -7    2.70    1.70
  -1   0  -7    0.50    1.50
   1   0   7    1.20    2.20
   1   0   7    0.90    1.20
   2   0   7    1.10    1.50
   2   0   7    3.60    1.80
  -2   0  -7   -1.00    1.40
   3   0   7   -0.50    1.60
  -3   0  -7    1.00    1.60
   3   0   7    7.10    2.30
   4   0   7    2.20    2.30
  -4   0  -7    3.10    2.10
   4   0   7   -1.90    4.30
  -5   0  -7   -1.60    2.20
   5   0   7    5.40    2.40
   5  -1  -7    6.30    3.20
   5  -1  -7    5.10    2.30
   5  -1  -7    9.10    5.00
  -5  -1   7    9.30    1.90
  -5   1   7    6.90    1.50
   5   1  -7    8.50    2.80
   5   1  -7    2.10    5.20
  -4  -1   7   32.50    3.00
   4  -1  -7   36.00    3.90
   4  -1  -7   32.50    7.00
   4  -1  -7   40.60    4.40
  -4  -1   7   29.10    6.60
  -4   1   7   29.00    2.60
   4   1  -7   33.60    7.10
  -4   1   7   36.90    7.90
   4   1  -7   33.80    3.30
   3  -1  -7   48.50    6.90
   3  -1  -7   60.89    4.40
  -3  -1   7   63.29    3.50
  -3  -1   7   62.49    5.00
  -3  -1   7   72.59    8.20
  -3   1   7   59.09    4.70
  -3   1   7   64.29    3.10
   3   1  -7   54.39    7.30
   3   1  -7   56.89    3.60
  -2  -1   7  312.87   14.70
  -2  -1   7  309.17    9.00
   2  -1  -7  321.77   13.70
  -2  -1   7  285.87   11.00
  -2   1   7  330.97   11.40
  -2   1   7  305.77    8.60
   2   1  -7  294.77   13.50
  -1  -1   7   20.00    4.10
  -1  -1   7   23.10    2.30
  -1  -1   7   22.10    3.70
  -1   1   7   17.90    3.00
   1   1  -7   17.80    3.50
  -1   1   7   19.70    2.10
   0  -1   7  396.16   10.40
   0  -1   7  407.26   13.70
   0  -1   7  384.36   13.00
   0  -1  -7  390.96   10.80
   0   1   7  399.66   10.20
   0   1   7  378.66   12.90
   1  -1   7  807.42   20.80
   1  -1   7  845.12   22.10
   1  -1   7  816.72   21.40
   1  -1   7  891.71   23.70
  -1  -1  -7  856.41   21.20
  -1   1  -7  844.32   21.00
   1   1   7  859.01   21.20
   1   1   7  835.72   21.00
   1   1   7  864.21   23.60
   2  -1   7  123.59    4.60
   2  -1   7  134.19    5.30
   2  -1   7  135.99    5.10
  -2  -1  -7  134.19    5.00
   2   1   7  131.89    5.10
  -2   1  -7  128.79    4.70
   2   1   7  126.89    4.50
   3  -1   7    1.10    2.10
   3  -1   7    2.50    1.90
  -3   1  -7    3.80    1.70
   3   1   7   -3.70    1.50
   3   1   7    1.10    1.90
   4  -1   7   49.30    4.50
  -4  -1  -7   59.29    4.40
   4  -1   7   57.99    5.00
   4   1   7   50.19    4.30
  -4   1  -7   53.09    4.00
   4   1   7   40.80    4.20
   5  -1   7    1.00    2.10
  -5  -1  -7    0.80    2.40
  -5   1  -7    2.50    2.30
   5   1   7    1.30    2.20
  -5  -2   7  105.39    4.60
   5  -2  -7  107.09    5.80
   5  -2  -7  128.99   12.80
   5   2  -7  102.59    5.60
  -5   2   7  104.09    4.10
   4  -2  -7   10.60    2.90
  -4  -2   7    2.70    5.20
  -4  -2   7   19.20    2.70
   4  -2  -7   12.30    5.10
   4  -2  -7   17.30    3.80
   4   2  -7   13.70    5.60
   4   2  -7   10.00    1.40
  -4   2   7   10.80    1.70
   3  -2  -7    8.50    4.30
  -3  -2   7   10.80    2.20
  -3  -2   7   20.50    5.50
   3  -2  -7   14.80    2.70
  -3  -2   7   14.60    3.20
   3   2  -7   13.70    2.10
  -3   2   7   12.50    2.90
  -3   2   7   14.90    1.90
   3   2  -7   18.30    4.80
  -2  -2   7  115.49    9.20
  -2  -2   7  109.49    4.70
  -2  -2   7  113.49    6.70
   2  -2  -7   99.79    8.00
  -2   2   7  107.89    4.10
   2   2  -7  113.69    8.30
  -2   2   7  105.09    6.30
  -1  -2   7    5.60    3.50
  -1  -2   7    2.60    1.50
  -1  -2   7    7.70    2.90
   1   2  -7    5.00    2.90
  -1   2   7    2.80    1.30
  -1   2   7    3.10    2.70
   0  -2   7   57.69    5.40
   0  -2  -7   54.79    3.50
   0  -2   7   54.99    2.90
   0  -2   7   52.09    5.10
   0   2   7   53.29    2.50
   0   2   7   53.39    4.90
   0   2  -7   54.59    3.10
   1  -2   7  774.92   19.50
   1  -2   7  792.72   20.00
   1  -2   7  781.32   21.60
   1  -2   7  811.42   22.40
   1  -2   7  795.62   20.40
  -1   2  -7  772.62   19.70
   1   2   7  812.42   22.50
   1   2   7  773.82   19.80
   1   2   7  765.92   19.50
   2  -2   7   38.20    2.60
   2  -2   7   36.00    3.00
   2  -2   7   43.70    3.40
  -2  -2  -7   40.50    3.10
  -2   2  -7   38.40    2.70
   2   2   7   40.50    3.00
   2   2   7   41.10    4.10
   2   2   7   33.40    2.80
   2   2   7   39.00    2.40
   3  -2   7    2.30    1.60
  -3  -2  -7    4.00    2.00
   3  -2   7    1.30    2.10
   3   2   7    3.00    1.80
  -3   2  -7    3.80    1.70
   3   2   7    1.00    1.80
  -4  -2  -7    7.80    2.70
   4  -2   7    6.10    3.00
   4  -2   7    6.30    2.60
  -4   2  -7    9.30    2.40
   4   2   7    8.70    2.60
   4   2   7   11.70    2.10
   5  -2   7    8.40    2.70
   5  -2   7    9.20    2.80
  -5  -2  -7    2.20    2.60
  -5   2  -7    7.90    2.60
   5   2   7    4.60    2.20
   5  -3  -7   26.40    3.60
   5  -3  -7   33.60    4.40
   5   3  -7   29.30    3.40
   5   3  -7   34.30    7.10
  -5   3   7   28.60    2.60
  -4  -3   7   -0.10    2.00
   4  -3  -7   -0.40    2.10
   4  -3  -7   -4.40    3.50
   4  -3  -7    2.60    2.40
   4   3  -7   -4.10    2.60
   4   3  -7   -1.70    2.50
  -4   3   7    0.40    1.30
  -3  -3   7   44.80    7.90
   3  -3  -7   40.50    3.80
  -3  -3   7   39.80    3.50
   3  -3  -7   38.20    6.00
  -3  -3   7   41.30    4.50
   3   3  -7   45.20    7.40
  -3   3   7   38.30    2.60
  -3   3   7   40.80    4.50
   2  -3  -7  605.14   21.40
  -2  -3   7  608.04   16.60
  -2  -3   7  650.23   23.40
  -2  -3   7  622.64   19.30
  -2   3   7  629.34   15.80
   2   3  -7  589.14   21.20
  -2   3   7  639.34   19.00
  -1  -3   7   -0.10    2.20
   1   3  -7    0.80    2.60
  -1   3   7    1.90    2.60
   0  -3   7   28.30    4.10
   0  -3  -7   33.00    3.30
   0   3   7   33.30    2.10
   0   3   7   26.70    3.80
   0   3  -7   33.10    2.70
   1  -3   7    1.20    2.20
   1  -3   7    1.70    2.10
   1  -3   7    0.10    1.20
   1   3   7    0.90    1.40
   1   3   7    2.30    2.50
   2  -3   7  135.59    5.60
  -2  -3  -7  142.09    5.50
   2  -3   7  128.19    5.00
   2  -3   7  132.29    5.30
   2   3   7  137.39    5.10
  -2   3  -7  137.49    4.90
   2   3   7  135.59    4.80
   2   3   7  109.49    6.50
   3  -3   7   64.69    4.20
   3  -3   7   72.09    4.60
  -3  -3  -7   64.59    4.40
   3   3   7   62.59    4.10
  -3   3  -7   67.39    3.70
   4  -3   7    5.30    2.50
  -4  -3  -7    3.60    2.80
   4  -3   7    1.10    2.80
  -4   3  -7    9.30    2.40
   4   3   7    1.70    2.10
   5  -3   7    8.60    2.90
   5  -3   7    9.30    2.50
  -5  -3  -7    9.90    3.10
  -5   3  -7    8.00    2.40
   5  -4  -7    8.20    2.80
   5  -4  -7    9.50    2.90
  -5   4   7   10.30    2.00
  -4  -4   7    0.70    4.80
   4  -4  -7    1.90    2.30
  -4  -4   7    9.90    2.80
   4  -4  -7    6.00    2.60
   4  -4  -7    3.30    4.10
   4   4  -7    6.30    4.30
  -4   4   7    6.50    1.60
   4   4  -7   11.50    2.80
  -3  -4   7   52.19    3.90
   3  -4  -7   46.10    6.80
   3  -4  -7   55.19    4.20
  -3  -4   7   43.10    7.30
  -3   4   7   56.59    5.20
   3   4  -7   41.60    6.30
  -2  -4   7   68.49    5.80
  -2  -4   7   71.79    4.30
  -2  -4   7   66.89    8.00
   2  -4  -7   59.29    6.70
   2   4  -7   71.69    6.70
  -2   4   7   68.89    3.20
  -2   4   7   68.29    5.70
  -1  -4   7  245.48   10.60
  -1  -4   7  262.07   12.60
   1   4  -7  249.88   10.50
  -1   4   7  246.58   10.40
   0  -4   7  505.65   16.70
   0  -4   7  526.35   15.40
   0  -4   7  524.85   17.90
   0  -4   7  515.95   13.70
   0  -4  -7  532.15   14.50
   0   4   7  524.15   13.30
   0   4   7  532.65   17.00
   0   4   7  513.75   14.00
   0   4  -7  515.45   13.70
   0   4  -7  505.95   15.20
   1  -4   7  137.69    4.90
   1  -4   7  147.89    7.50
   1  -4   7  149.79    8.10
   1   4   7  142.89    7.70
   2  -4   7    0.30    1.50
   2  -4   7    0.40    1.90
   2  -4   7    0.40    1.50
  -2  -4  -7   -1.60    1.80
   2   4   7   -1.00    1.30
   2   4   7    3.60    2.60
  -2   4  -7    2.30    1.60
   2   4   7   -0.80    1.20
   3  -4   7   74.99    4.60
   3  -4   7   75.79    4.90
  -3  -4  -7   71.79    5.00
   3   4   7   72.69    4.10
  -3   4  -7   67.59    3.90
   4  -4   7    7.10    2.60
  -4  -4  -7    9.40    3.20
   4  -4   7    6.70    3.10
  -4   4  -7    4.40    2.10
   4   4   7    6.40    2.30
   5  -4   7   16.70    3.30
  -5  -4  -7   16.80    3.30
   5  -4   7   17.60    3.00
  -5   4  -7   16.40    2.70
   5  -5  -7   78.49    5.60
   5  -5  -7   75.89    5.50
  -5  -5   7   80.09    4.30
  -5   5   7   80.69    3.70
   4  -5  -7   41.40    7.80
  -4  -5   7   34.70    4.00
  -4  -5   7   40.10    6.90
   4  -5  -7   28.90    4.20
   4  -5  -7   32.30    4.10
  -4   5   7   32.30    2.80
   4   5  -7   32.50    7.80
  -3  -5   7    7.10    3.60
   3  -5  -7    1.70    3.50
   3  -5  -7    3.30    2.20
   3   5  -7    5.10    3.50
  -3   5   7    2.90    1.60
  -3   5   7    2.60    2.40
  -2  -5   7  434.16   19.80
  -2  -5   7  431.26   15.30
   2  -5  -7  402.06   12.20
   2  -5  -7  415.06   16.60
  -2  -5   7  413.76   12.50
  -2   5   7  414.66   14.90
   2   5  -7  413.86   16.30
   2   5  -7  400.96   14.60
  -2   5   7  419.36   11.30
  -1  -5   7   -0.30    3.00
  -1  -5   7   -3.00    2.60
  -1  -5   7   -1.00    2.90
  -1  -5   7   -0.40    2.00
   1   5  -7   -0.80    2.10
  -1   5   7   -0.20    2.60
   0  -5  -7  267.77    8.90
   0  -5   7  274.67   12.20
   0  -5   7  251.77    7.90
   0  -5   7  264.17   11.00
   0   5  -7  260.47    7.90
   0   5   7  266.57   11.20
   0   5  -7  253.47    8.90
   0   5   7  261.97    8.30
   0   5   7  256.17    7.50
   1  -5   7  903.41   26.00
   1  -5   7  901.61   24.40
  -1  -5  -7  917.11   23.90
   1  -5   7  920.01   27.40
   1  -5   7  872.71   22.50
   1  -5   7  912.31   23.30
   1   5   7  914.21   23.10
  -1   5  -7  920.51   22.90
   1   5   7  916.61   26.40
   2  -5   7  323.87   10.10
  -2  -5  -7  289.47   10.30
   2  -5   7  326.37   10.10
  -2   5  -7  305.87    9.40
   2   5   7  310.07    9.30
   2   5   7  319.47    9.40
   3  -5   7   51.09    4.60
  -3  -5  -7   54.29    4.80
   3  -5   7   52.39    4.10
  -3   5  -7   51.59    3.70
   3   5   7   55.79    3.80
   4  -5   7   12.10    2.90
   4  -5   7   10.40    3.30
  -4  -5  -7    8.90    3.60
   4   5   7   13.00    2.60
  -4   5  -7    9.20    2.50
   5  -5   7   71.29    5.30
  -5  -5  -7   69.39    5.60
   5  -5   7   73.19    4.80
  -5   5  -7   83.69    4.60
   5  -6  -7    0.80    2.40
  -5  -6   7    4.20    1.90
   5  -6  -7    4.30    2.70
  -5   6   7    2.60    1.40
   4  -6  -7   34.20    4.50
  -4  -6   7   34.10    4.30
   4  -6  -7   29.20    4.00
  -4  -6   7   26.40    8.20
   4   6  -7   23.30    5.90
  -4   6   7   30.30    3.10
  -3  -6   7   56.59    8.20
   3  -6  -7   50.89    4.60
  -3  -6   7   63.89    5.80
   3  -6  -7   60.29    4.40
   3   6  -7   60.49    7.10
  -3   6   7   66.99    3.50
  -3   6   7   63.19    5.90
   2  -6  -7   13.10    4.10
  -2  -6   7   14.60    4.00
  -2  -6   7   15.50    6.30
   2  -6  -7   13.10    2.30
  -2  -6   7   15.60    2.90
  -2  -6   7   17.90    3.60
   2  -6  -7   14.90    3.10
  -2   6   7   23.90    4.40
   2   6  -7   20.00    4.60
  -2   6   7   13.10    1.90
  -1  -6   7    8.00    2.90
  -1  -6   7   12.10    2.70
  -1  -6   7   11.40    4.40
  -1  -6   7    7.40    3.50
   1   6  -7   10.10    2.80
  -1   6   7   12.00    3.80
  -1   6   7    9.50    2.00
  -1   6   7    9.50    1.70
   0  -6   7   45.30    5.10
   0  -6   7   50.29    5.50
   0  -6   7   49.99    3.30
   0  -6  -7   56.39    4.40
   0  -6   7   58.29    6.80
   0   6   7   41.80    3.30
   0   6  -7   41.90    4.80
   0   6   7   48.80    2.80
   0   6   7   47.10    5.90
   1  -6   7   33.60    4.10
   1  -6   7   28.10    2.40
   1  -6   7   37.20    3.60
  -1  -6  -7   43.80    4.30
   1  -6   7   29.10    4.80
   1  -6   7   33.20    4.70
   1   6   7   35.80    2.90
   1   6   7   34.10    5.10
  -1   6  -7   35.00    2.90
  -2  -6  -7  616.54   18.00
   2  -6   7  597.24   16.30
   2  -6   7  598.94   17.10
   2  -6   7  600.84   16.80
  -2   6  -7  561.74   16.00
  -3  -6  -7  104.49    6.70
   3  -6   7  103.39    6.00
   3  -6   7  108.29    5.60
  -3   6  -7  108.29    5.20
  -4  -6  -7    9.60    3.60
   4  -6   7    6.80    3.30
   4  -6   7    9.00    2.70
  -4   6  -7    6.10    2.50
   5  -6   7   -2.60    2.40
   5  -6   7    1.50    2.30
  -5  -6  -7   -3.30    2.30
   5  -7  -7   21.90    3.50
   5  -7  -7   27.20    3.70
  -5  -7   7   21.50    3.00
  -5   7   7   29.00    2.60
   4  -7  -7    6.30    2.70
  -4  -7   7   -0.40    2.40
   4  -7  -7    1.00    2.80
  -4  -7   7    2.60    5.80
   4   7  -7    1.00    3.60
  -4   7   7    0.80    1.80
  -3  -7   7   64.99    5.20
   3  -7  -7   85.29    9.40
  -3  -7   7   70.79    9.90
   3  -7  -7   70.59    4.00
  -3  -7   7   73.19    6.50
   3  -7  -7   70.49    4.90
  -3   7   7   69.39    3.80
  -3   7   7   84.19    6.90
   3   7  -7   77.89    7.50
   2  -7  -7   85.19    5.70
   2  -7  -7   90.59    8.00
  -2  -7   7   73.99    6.00
  -2  -7   7   89.29    7.10
   2  -7  -7   88.19    4.60
  -2  -7   7   92.79    9.10
  -2   7   7   81.79    7.00
   2   7  -7   89.49    7.10
   1  -7  -7  129.99    5.20
  -1  -7   7  146.29    8.60
  -1  -7   7  135.09    6.10
  -1  -7   7  136.99    9.90
  -1  -7   7  135.99    7.70
  -1   7   7  139.09    5.00
  -1   7   7  129.29    5.60
   1   7  -7  129.59    6.80
  -1   7   7  142.09    8.80
   0  -7   7   57.29    4.00
   0  -7   7   62.99    7.00
   0  -7   7   52.29    5.70
   0  -7   7   56.99    5.60
   0   7  -7   56.99    3.50
   0   7   7   53.49    5.90
   0   7   7   58.79    3.80
   1  -7   7   78.79    5.60
   1  -7   7   65.99    3.40
   1  -7   7   80.69    7.20
   1  -7   7   73.89    4.50
  -1  -7  -7   71.29    5.20
   1  -7   7   70.49    6.00
   1   7   7   78.49    6.90
  -1   7  -7   64.19    3.80
   1   7   7   76.79    4.20
   2  -7   7  677.33   17.70
  -2  -7  -7  626.54   20.10
  -2  -7  -7  620.74   19.00
   2  -7   7  656.73   18.30
   2  -7   7  658.93   18.70
  -2   7  -7  644.04   17.70
  -3  -7  -7   74.89    6.20
   3  -7   7   66.09    5.40
   3  -7   7   68.79    4.70
  -3   7  -7   64.89    4.50
   4  -7   7   -2.10    2.20
   4  -7   7    7.40    3.40
  -4  -7  -7    0.60    3.20
  -4   7  -7    0.50    2.00
  -5  -7  -7    1.10    2.20
   5  -7   7   -0.30    2.70
   5  -7   7    2.60    2.10
  -5   7  -7    1.00    2.00
   5  -8  -7    1.10    2.30
  -5  -8   7    1.10    1.80
   5  -8  -7    2.10    2.50
  -5   8   7    1.40    1.50
  -4  -8   7   -1.30    2.50
  -4  -8   7    5.90    6.60
   4  -8  -7   -0.50    2.50
   4  -8  -7    5.10    2.60
  -4   8   7    4.60    2.00
   4   8  -7    1.00    3.60
  -3  -8   7    8.50    4.70
   3  -8  -7    9.90    2.50
   3  -8  -7    3.40    2.10
   3  -8  -7    0.30    3.90
  -3  -8   7    6.20    3.10
   3  -8  -7   11.30    3.60
   3   8  -7    5.40    3.50
  -3   8   7    7.20    2.00
  -3   8   7   10.10    4.00
  -2  -8   7    6.70    3.30
   2  -8  -7    4.00    3.10
   2  -8  -7    4.60    3.60
   2  -8  -7    6.70    2.10
  -2  -8   7   11.00    3.60
  -2  -8   7    6.50    3.60
  -2   8   7    7.30    3.30
   2   8  -7    7.30    2.90
   1  -8  -7   22.40    2.40
  -1  -8   7   23.50    4.50
   1  -8  -7   27.40    4.30
  -1  -8   7   25.80    6.00
  -1  -8   7   25.60    3.50
  -1  -8   7   17.10    4.20
  -1   8   7   17.90    2.20
  -1   8   7   24.10    3.10
  -1   8   7   22.70    4.90
   0  -8  -7   11.40    2.90
   0  -8   7    6.50    3.30
   0  -8   7    6.40    3.60
   0  -8   7   10.80    3.70
   0   8   7    9.10    2.30
   0   8   7    8.40    3.70
   0   8   7   10.40    1.80
   0   8  -7    9.70    2.00
   1  -8   7   58.19    3.20
   1  -8   7   58.09    5.50
   1  -8   7   62.99    4.40
  -1  -8  -7   61.89    5.20
   1   8   7   62.09    3.80
   1   8   7   62.99    7.10
  -1   8  -7   53.39    3.60
   2  -8   7   12.20    3.00
   2  -8   7   11.80    2.20
  -2  -8  -7   17.60    3.90
   2  -8   7   13.80    3.10
  -2  -8  -7   12.10    4.10
  -2   8  -7   13.80    2.40
   3  -8   7    1.40    3.00
   3  -8   7   -0.10    2.10
  -3  -8  -7    1.60    3.50
  -3   8  -7    0.60    1.90
  -4  -8  -7   17.60    4.10
   4  -8   7    9.60    3.00
   4  -8   7   12.40    3.70
  -4   8  -7   22.20    3.30
   4  -9  -7  132.39    6.90
   4  -9  -7  133.59    7.30
  -4  -9   7  137.09    7.40
  -4   9   7  135.19    5.70
   4   9  -7  127.99   10.10
  -3  -9   7   -2.90    2.60
   3  -9  -7    3.80    2.80
   3  -9  -7   -1.40    2.20
   3  -9  -7    1.20    2.20
  -3  -9   7   -2.20    4.00
  -3   9   7   -0.60    1.80
  -3   9   7   -0.90    3.40
   3   9  -7    0.80    3.20
  -2  -9   7    6.50    3.60
   2  -9  -7    4.00    3.60
  -2  -9   7    2.90    2.80
  -2  -9   7    7.80    3.40
   2  -9  -7   10.40    3.50
  -2  -9   7    6.50    4.40
   2  -9  -7    5.80    2.10
  -2   9   7    3.80    3.40
   2   9  -7   -7.00    4.80
  -2   9   7    4.10    1.70
   2   9  -7   11.80    3.60
  -1  -9   7  183.18   11.40
   1  -9  -7  212.78    7.00
  -1  -9   7  215.58    8.50
  -1  -9   7  229.78   10.60
  -1  -9   7  214.58   13.60
   1  -9  -7  218.18    9.70
   1   9  -7  217.88   12.60
   0  -9   7   19.00    5.00
   0  -9   7   18.30    4.50
   0  -9  -7   22.80    4.80
   0  -9   7   22.60    2.90
   0  -9   7   19.90    4.30
   0  -9  -7   25.60    3.70
   0   9   7   22.20    2.40
   0   9  -7   20.60    2.80
   1  -9   7   -2.90    2.20
  -1  -9  -7    1.80    3.00
  -1  -9  -7   -0.90    3.20
   1  -9   7    0.00    1.20
   1  -9   7    1.60    3.20
   1  -9   7    7.90    3.00
   1   9   7    2.70    3.10
  -1   9  -7   -1.10    1.60
  -2  -9  -7   73.49    6.60
   2  -9   7   92.79    5.90
   2  -9   7   87.19    4.60
   2  -9   7   89.89    6.00
  -2  -9  -7   89.19    7.70
  -2   9  -7   88.29    5.00
   3  -9   7  241.38    9.90
  -3  -9  -7  246.58   11.20
   3  -9   7  243.18    9.00
  -3   9  -7  227.38   14.00
  -3   9  -7  226.58    8.90
   4  -9   7   -1.50    2.80
   4  -9   7   -0.20    2.10
  -4  -9  -7    1.80    3.10
  -4   9  -7    0.30    2.10
  -4 -10   7    4.10    2.70
   4 -10  -7   10.00    3.20
   4 -10  -7   11.00    2.90
  -4  10   7    6.40    2.10
   3 -10  -7   94.99    5.30
  -3 -10   7   92.99    6.70
   3 -10  -7   89.29    5.40
   3 -10  -7   73.99    5.80
   3  10  -7   97.79    8.10
  -3  10   7   90.09    8.60
  -3  10   7   93.39    4.90
   2 -10  -7   14.00    3.80
   2 -10  -7    7.50    2.10
  -2 -10   7   12.70    3.70
  -2 -10   7   10.00    5.00
  -2 -10   7    8.90    3.90
  -2  10   7   11.40    4.50
   2  10  -7    7.90    3.40
  -2  10   7    6.90    2.10
  -1 -10   7   68.59    6.90
  -1 -10   7   66.69    7.30
  -1 -10   7   67.09    8.80
   1 -10  -7   58.39    5.90
  -1 -10   7   64.79    5.00
   1  10  -7   65.39    8.40
  -1  10   7   70.29    4.00
  -1  10   7   76.39    8.00
   0 -10  -7   74.89    7.00
   0 -10   7   59.59    4.10
   0 -10   7   68.59    6.80
   0 -10   7   72.09    8.60
   0 -10  -7   69.69    5.00
   0  10  -7   75.09    8.60
   0  10   7   70.99    7.70
   0  10   7   70.29    3.90
   0  10  -7   68.49    4.20
  -1 -10  -7   80.59    6.50
  -1 -10  -7   96.39    7.70
   1 -10   7   85.19    6.70
   1 -10   7   80.79    5.10
   1  10   7   70.89    7.90
  -1  10  -7   84.49    5.00
   2 -10   7   42.70    3.60
  -2 -10  -7   46.50    5.90
   2 -10   7   40.60    5.00
   2 -10   7   38.50    4.30
  -2 -10  -7   44.20    6.30
  -2  10  -7   35.60    6.70
  -2  10  -7   35.80    4.20
   3 -10   7   38.40    3.90
   3 -10   7   28.90    4.50
  -3 -10  -7   33.90    5.50
  -3  10  -7   31.50    7.10
  -3  10  -7   27.90    3.80
   4 -10   7    2.50    2.20
   4 -10   7    0.80    3.00
  -4 -10  -7    3.00    3.10
  -4  10  -7    0.70    2.00
   4 -11  -7    0.50    2.40
  -4 -11   7    1.40    2.60
   4 -11  -7    3.40    2.70
  -4  11   7    2.30    2.00
   3 -11  -7    8.60    2.70
  -3 -11   7   -4.60    5.60
   3 -11  -7    1.20    2.90
   3 -11  -7    4.50    2.70
  -3 -11   7   -0.90    3.10
  -3  11   7   -0.40    1.70
  -3  11   7   -5.30    3.60
   2 -11  -7   -0.60    1.80
  -2 -11   7    1.10    3.30
   2 -11  -7   -1.70    3.60
  -2 -11   7   -3.20    2.80
  -2 -11   7    2.70    3.30
  -2  11   7   -0.20    1.90
  -2  11   7    5.50    3.90
   1 -11  -7   23.70    4.60
  -1 -11   7   31.20    4.40
  -1 -11   7   28.50    7.10
  -1 -11   7   36.10    6.00
   1  11  -7   27.80    6.50
  -1  11   7   22.80    5.80
  -1  11   7   29.90    3.20
   0 -11   7   92.59    8.00
   0 -11   7   90.29   10.00
   0 -11  -7   81.69    7.80
   0  11  -7  100.39    5.30
   0  11   7  101.19    9.60
   0  11  -7  116.49   10.60
   0  11   7   87.59    4.90
  -1 -11  -7   -5.80    3.20
   1 -11   7    2.60    3.60
  -1 -11  -7    6.80    4.30
  -1  11  -7    2.30    2.20
  -1  11  -7    0.60    4.50
   1  11   7    9.20    4.80
  -2 -11  -7   -0.70    3.60
   2 -11   7    8.20    2.10
   2 -11   7    2.20    3.00
   2 -11   7    5.20    3.00
  -2  11  -7    0.00    6.40
  -2  11  -7    1.80    2.40
   3 -11   7   20.00    2.90
   3 -11   7   16.40    3.80
  -3 -11  -7   12.40    4.50
  -3  11  -7   21.70    6.70
  -3  11  -7   21.30    3.40
  -4 -11  -7   -1.50    2.80
   4 -11   7   -0.20    1.70
   4 -11   7    5.00    3.00
  -4  11  -7    1.50    1.90
   4 -12  -7   14.30    3.10
  -4 -12   7    8.40    2.60
   4 -12  -7    7.10    2.50
  -4  12   7    5.90    2.10
  -3 -12   7    3.30    3.10
   3 -12  -7    5.10    2.30
   3 -12  -7    3.90    3.00
   3 -12  -7    2.00    3.20
  -3  12   7    1.50    2.00
  -3  12   7    7.10    5.50
   2 -12  -7   10.50    2.30
  -2 -12   7   17.10    4.40
   2 -12  -7   16.80    4.40
  -2 -12   7   14.20    5.50
  -2 -12   7   21.40    4.90
  -2  12   7   14.60    5.30
  -2  12   7   14.10    2.70
   1 -12  -7    6.60    4.70
  -1 -12   7    9.50    3.10
  -1 -12   7    6.50    4.60
  -1 -12   7    4.40    3.70
  -1  12   7   14.70    5.00
   1  12  -7   12.10    5.10
  -1  12   7    5.70    2.20
   0 -12   7   -2.70    3.50
   0 -12   7    1.10    3.80
   0 -12  -7    5.10    3.90
   0  12  -7   -3.60    4.10
   0  12   7    3.60    4.20
   0  12  -7    2.80    1.80
   0  12   7   -2.10    1.60
  -1 -12  -7   15.70    4.80
   1 -12   7   14.60    4.20
  -1 -12  -7   29.40    5.10
  -1  12  -7    8.60    5.20
   1  12   7   26.80    7.00
  -1  12  -7   19.50    3.40
   2 -12   7    2.60    3.20
   2 -12   7    5.40    1.90
  -2 -12  -7    7.50    4.10
  -2 -12  -7   -0.10    3.90
   2 -12   7    6.20    3.30
  -2  12  -7    6.60    4.90
  -2  12  -7    5.10    2.60
  -3 -12  -7   -2.00    3.30
   3 -12   7    3.40    3.40
   3 -12   7   -0.50    2.00
  -3  12  -7    2.30    2.30
   3 -13  -7   -1.30    2.40
  -3 -13   7    0.60    2.90
   3 -13  -7    0.20    2.10
  -3  13   7   -1.80    1.80
   2 -13  -7    9.60    3.10
  -2 -13   7    7.10    3.50
   2 -13  -7    6.20    4.20
  -2 -13   7   12.70    6.30
  -2 -13   7    9.90    4.50
  -2  13   7    5.60    4.20
  -2  13   7    6.50    2.50
  -1 -13   7   29.40    7.00
  -1 -13   7   39.80    5.20
   1 -13  -7   35.50    5.70
  -1 -13   7   35.80    6.20
  -1  13   7   29.40    6.40
  -1  13   7   42.30    4.50
   0 -13  -7    8.20    4.00
   0 -13   7    0.30    3.50
   0  13   7  -13.80    6.00
   1 -13   7  115.09    8.10
  -1 -13  -7  124.79    9.50
  -1  13  -7  132.49    6.90
  -1  13  -7  128.49   12.20
   1  13   7  132.89   13.00
  -2 -13  -7   22.20    4.90
   2 -13   7   17.80    3.90
  -2 -13  -7   16.50    5.60
  -2  13  -7   26.30    7.00
  -2  13  -7   15.10    3.60
   3 -13   7    6.10    2.10
   3 -13   7    4.20    3.00
  -3 -13  -7    2.00    3.60
  -3  13  -7    4.70    2.40
   3 -14  -7   37.50    3.90
  -3 -14   7   46.50    4.80
  -3  14   7   41.70    3.80
   2 -14  -7   21.00    3.40
   2 -14  -7   13.50    4.80
  -2 -14   7   19.60    5.10
  -2 -14   7   22.90    4.00
  -2  14   7   14.20    5.20
  -2  14   7   16.60    3.00
   1 -14  -7   28.20    4.90
   1 -14  -7   39.00    4.10
  -1 -14   7   30.00    5.80
  -1  14   7   36.30    4.10
  -1  14   7   25.70    6.40
   0 -14   7    5.00    3.90
   0 -14  -7    2.10    4.80
   0  14  -7   39.60    8.50
   0  14   7   13.00    5.70
  -1 -14  -7    0.40    4.20
   1 -14   7    0.30    3.20
  -1 -14  -7    3.30    3.70
  -1  14  -7   -4.30    4.70
  -1  14  -7    2.00    2.70
   1  14   7   -6.40    8.90
  -2 -14  -7    8.70    3.90
   2 -14   7    2.70    3.00
  -2 -14  -7   12.40    5.30
  -2  14  -7    6.90    3.00
  -3 -14  -7    5.50    3.40
  -3  14  -7    2.90    2.20
  -3 -15   7   16.20    3.10
   3 -15  -7    7.70    2.30
  -3  15   7   11.80    2.80
  -2 -15   7   88.69    7.60
   2 -15  -7   83.79    5.10
  -2 -15   7   84.49    6.50
  -2  15   7   84.69    5.30
  -1 -15   7   10.10    3.90
  -1  15   7    9.40    5.30
   0 -15   7   11.80    3.30
   0 -15  -7   22.90    5.40
   0  15  -7   11.70    6.50
  -1 -15  -7   47.30    6.30
  -1  15  -7   48.10    8.70
  -1  15  -7   62.09    6.00
   2 -15   7    7.40    3.10
  -2 -15  -7    9.10    5.00
  -2 -15  -7   15.10    4.80
  -2  15  -7    9.00    2.80
  -2 -16   7    4.90    3.10
   2 -16  -7    0.30    1.60
  -2  16   7    5.50    2.90
   1 -16  -7    9.20    3.20
  -1 -16   7   10.10    2.70
   0 -16  -7    1.70    3.80
   0 -16   7    1.00    2.20
   1 -16   7    2.00    3.10
  -1 -16  -7   -1.40    3.50
   2 -16   7   -3.00    2.10
  -2 -16  -7   -1.10    3.60
  -1 -17   7   19.40    4.40
   1 -17  -7   14.70    3.30
   0 -17  -7    1.10    2.60
   1 -17   7   -1.00    2.50
  -1 -17  -7   -0.10    3.10
   5   0  -8    7.70    5.40
   5   0  -8   -1.30    1.90
  -5   0   8   -0.90    1.30
   5   0  -8    0.70    2.50
  -4   0   8    2.50    1.70
   4   0  -8    7.10    4.20
   4   0  -8    6.10    2.70
   4   0  -8    1.80    2.00
  -4   0   8   -7.70    4.20
  -3   0   8   23.70    3.70
   3   0  -8   16.30    5.20
  -3   0   8    8.90    4.10
  -3   0   8   19.60    2.40
   2   0  -8   13.10    4.20
  -2   0   8   14.40    3.20
  -2   0   8   19.50    2.30
  -1   0   8  145.49    8.70
  -1   0   8  122.39    7.70
   0   0   8  189.98    5.80
   0   0  -8  189.98    6.40
   0   0   8  193.48    8.90
   0   0   8  204.08    9.10
   1   0   8  182.68    6.20
   1   0   8  184.18    6.40
   1   0   8  194.78    8.70
  -2   0  -8  444.36   12.40
   2   0   8  449.95   12.70
   2   0   8  447.56   12.40
   2   0   8  441.86   12.00
   3   0   8   14.50    2.80
   3   0   8   15.20    2.50
  -3   0  -8   15.40    2.80
  -4   0  -8   59.49    5.60
   4   0   8   69.19    5.10
   4   0   8   66.69    4.90
   5   0   8    0.70    2.00
  -5   0  -8    1.90    2.50
  -5  -1   8   17.10    2.20
   5  -1  -8   26.20    7.00
   5  -1  -8   16.50    3.10
   5  -1  -8   16.80    3.40
   5   1  -8   28.20    6.80
   5   1  -8   16.60    3.30
  -5   1   8   15.60    2.00
  -4  -1   8   22.00    6.80
   4  -1  -8   34.20    5.00
   4  -1  -8   29.20    3.90
  -4  -1   8   35.00    3.30
   4  -1  -8   26.80    6.30
  -4   1   8   26.60    2.80
  -4   1   8   28.20    7.20
   4   1  -8   26.90    6.70
   4   1  -8   26.70    3.70
   4   1  -8   28.70    3.20
  -3  -1   8   24.30    2.70
   3  -1  -8   22.80    5.10
  -3  -1   8   19.20    3.70
  -3  -1   8   18.90    5.80
   3   1  -8   27.50    6.50
  -3   1   8   20.40    2.40
   3   1  -8   23.30    2.80
  -3   1   8   23.70    3.60
   2  -1  -8   74.89    7.30
  -2  -1   8   96.29    9.10
  -2  -1   8   93.19    6.10
  -2  -1   8   86.49    4.10
  -2   1   8   88.59    6.10
   2   1  -8   86.39    7.70
  -2   1   8   84.29    3.90
  -1  -1   8 1100.89   32.70
   1   1  -8 1129.09   31.50
   0  -1  -8  658.13   17.00
   0  -1   8  666.43   20.30
   0  -1   8  651.03   16.40
   0  -1   8  634.44   19.60
   0   1   8  650.63   19.60
   0   1   8  649.34   16.30
   0   1  -8  634.94   16.70
   0   1   8  665.13   19.80
   1  -1   8   12.90    3.20
   1  -1   8   16.00    2.60
   1  -1   8   11.30    2.10
   1  -1   8   14.20    1.80
   1   1   8   14.40    3.40
  -2  -1  -8    1.90    1.80
   2  -1   8    0.70    1.20
   2  -1   8    0.20    1.40
   2  -1   8    0.70    1.90
   2   1   8    1.50    1.50
   2   1   8    3.20    1.90
   2   1   8   -0.20    2.60
   2   1   8    1.00    1.10
  -2   1  -8    1.60    1.60
   3  -1   8    0.20    2.00
   3  -1   8    0.40    1.70
   3   1   8    2.20    1.90
   3   1   8    1.30    2.10
  -3   1  -8    2.40    2.20
   4  -1   8    6.80    2.60
   4  -1   8    8.60    3.20
   4   1   8    8.60    2.60
   4   1   8    6.40    2.60
   5  -1   8    1.80    2.30
   5  -1   8    5.10    2.30
  -5  -1  -8    6.30    2.50
   5   1   8    0.80    1.90
  -5   1  -8    0.10    2.40
   5  -2  -8    7.00    2.80
  -5  -2   8    9.90    2.00
   5  -2  -8    4.00    2.50
   5   2  -8    0.60    4.90
   5   2  -8   10.80    2.70
  -5   2   8    9.00    2.00
  -4  -2   8  118.09   12.40
   4  -2  -8  139.19    6.70
   4  -2  -8  139.19   12.30
  -4  -2   8  130.29    5.70
   4   2  -8  136.79   11.90
  -4   2   8  118.79   12.40
  -4   2   8  123.09    5.00
   4   2  -8  129.59    6.50
  -3  -2   8   13.20    3.50
  -3  -2   8    8.10    4.50
   3  -2  -8   10.30    2.70
   3  -2  -8   14.80    4.40
  -3  -2   8   13.00    2.40
  -3   2   8    9.60    2.80
  -3   2   8   12.60    2.00
   3   2  -8   15.00    6.20
  -2  -2   8  329.17    9.80
  -2  -2   8  344.97   16.30
  -2  -2   8  335.77   12.80
   2  -2  -8  321.07   14.60
  -2   2   8  328.97   12.30
   2   2  -8  317.87   14.30
  -2   2   8  327.37    9.30
  -1  -2   8   94.39    6.40
  -1  -2   8   99.69    8.00
  -1   2   8  103.29    6.60
   1   2  -8   91.89    6.80
   0  -2   8   71.59    6.70
   0  -2   8   74.99    6.00
   0  -2   8   77.89    3.50
   0  -2  -8   79.19    4.10
   0   2  -8   76.19    3.80
   0   2   8   77.19    6.00
   0   2   8   78.09    3.20
   1  -2   8    1.10    2.50
   1  -2   8    2.00    1.60
   1  -2   8    3.80    2.10
   1  -2   8    0.80    1.80
   1   2   8    1.30    1.10
   1   2   8    2.70    1.40
   1   2   8   -1.50    2.20
   2  -2   8   68.39    3.80
  -2  -2  -8   67.69    3.90
   2  -2   8   74.09    4.20
   2  -2   8   63.89    3.40
   2   2   8   71.59    3.40
   2   2   8   66.69    3.70
  -2   2  -8   70.29    3.60
   3  -2   8  159.58    6.90
  -3  -2  -8  152.58    6.40
   3  -2   8  160.48    6.50
  -3   2  -8  155.48    6.20
   3   2   8  149.39    6.30
   3   2   8  152.58    6.30
  -4  -2  -8   13.50    3.20
   4  -2   8    9.60    3.20
   4  -2   8    9.70    2.80
  -4   2  -8   12.70    3.30
   4   2   8   11.30    2.60
   5  -2   8   13.90    2.80
   5  -2   8    8.60    2.80
  -5  -2  -8   11.90    3.20
  -5   2  -8   20.40    3.00
   5   2   8   12.70    2.50
   5  -3  -8   15.10    3.10
   5  -3  -8    9.40    2.70
   5   3  -8   15.00    2.70
  -5   3   8   15.60    3.10
   4  -3  -8   80.19   10.30
  -4  -3   8   60.09    9.20
  -4  -3   8   75.79    5.80
   4  -3  -8   79.79    5.60
  -4  -3   8   71.89    4.70
   4  -3  -8   90.09    8.10
  -4   3   8   72.19    3.70
   4   3  -8   78.29    5.10
  -4   3   8   65.99    9.80
   4   3  -8   84.89    9.70
  -3  -3   8    0.80    1.80
   3  -3  -8   -1.10    2.00
  -3  -3   8   -1.40    4.70
   3  -3  -8   -0.30    3.90
  -3  -3   8   -0.90    2.20
  -3   3   8    1.60    2.50
  -3   3   8   -0.30    1.50
   3   3  -8   -1.00    2.90
  -2  -3   8   44.00    3.50
  -2  -3   8   31.60    5.40
   2  -3  -8   41.20    5.90
  -2  -3   8   48.30    5.40
  -2   3   8   44.40    4.90
  -2   3   8   48.20    2.80
   2   3  -8   43.40    6.20
  -1  -3   8    2.60    3.10
  -1  -3   8    0.80    2.60
   1   3  -8    1.80    2.60
  -1   3   8   -0.30    2.30
   0  -3  -8    0.10    2.10
   0  -3   8   -0.50    1.40
   0  -3   8    0.00    2.70
   0  -3   8    1.10    2.00
   0  -3   8    0.70    2.70
   0   3  -8    0.70    1.50
   0   3   8    3.10    2.70
   0   3   8    4.90    1.80
   0   3   8   -1.10    1.10
   1  -3   8    5.60    3.00
   1  -3   8    1.60    1.40
   1  -3   8    4.60    2.40
   1  -3   8    7.10    2.50
   1  -3   8    5.10    1.60
   1   3   8    5.60    1.60
   1   3   8    5.90    1.60
   1   3   8    6.50    2.90
   2  -3   8  185.38    7.10
   2  -3   8  193.98    6.70
   2  -3   8  184.48    6.50
  -2  -3  -8  182.18    7.00
  -2   3  -8  195.28    6.50
   2   3   8  196.58    6.60
   2   3   8  186.88    6.20
   3  -3   8   17.10    3.10
   3  -3   8   22.40    3.00
  -3  -3  -8   19.80    3.20
   3   3   8   14.90    2.50
  -3   3  -8   28.30    3.00
   4  -3   8   79.49    5.30
  -4  -3  -8   74.49    5.70
   4  -3   8   73.79    5.90
   4   3   8   71.19    4.80
  -4   3  -8   67.09    4.60
   5  -3   8    3.80    2.60
   5  -3   8    1.30    2.10
  -5  -3  -8    7.60    2.70
  -5   3  -8    5.60    2.20
   5  -4  -8  205.38    8.40
   5  -4  -8  202.88    8.50
  -5   4   8  206.48    6.60
   4  -4  -8   33.50    4.30
   4  -4  -8   16.80    3.40
  -4  -4   8   24.30    8.00
  -4  -4   8   29.30    3.60
   4  -4  -8   37.80    6.80
  -4   4   8   24.60    2.60
   3  -4  -8    0.00    2.20
  -3  -4   8   -1.40    2.20
   3  -4  -8    0.90    6.00
  -3  -4   8    1.10    3.20
  -3  -4   8   -0.50    2.20
  -3   4   8   -2.50    2.40
   3   4  -8   -0.30    3.20
  -3   4   8   -1.50    1.20
  -2  -4   8  171.88    6.70
   2  -4  -8  178.68   10.60
  -2  -4   8  187.48   12.10
  -2  -4   8  177.38    9.20
  -2   4   8  177.78    5.90
   2   4  -8  173.78   10.30
  -2   4   8  185.78    9.10
  -1  -4   8 1197.48   35.60
  -1  -4   8 1171.88   29.50
  -1  -4   8 1123.89   32.80
   1   4  -8 1191.68   33.10
  -1   4   8 1238.28   30.10
  -1   4   8 1172.88   32.80
   0  -4   8  279.77   12.20
   0  -4   8  286.67   11.80
   0  -4   8  282.07    8.60
   0  -4  -8  297.57    9.50
   0  -4   8  290.77   12.70
   0   4  -8  286.17    8.70
   0   4   8  296.57    9.00
   0   4   8  295.77   11.90
   0   4   8  297.57    8.20
   0   4  -8  298.77   10.50
   1  -4   8  183.48    9.20
  -1  -4  -8  180.88    7.10
   1  -4   8  176.88    7.30
   1  -4   8  184.38    6.70
   1  -4   8  172.78    8.60
   1  -4   8  178.78    5.90
  -1   4  -8  180.38    6.20
   1   4   8  178.98    6.30
   1   4   8  183.28    9.10
   2  -4   8   43.80    4.00
   2  -4   8   42.60    3.20
  -2  -4  -8   38.40    3.70
   2  -4   8   43.50    3.30
   2   4   8   42.30    3.30
  -2   4  -8   42.00    3.10
   2   4   8   46.90    2.90
   3  -4   8    0.80    2.40
  -3  -4  -8    1.90    2.50
   3  -4   8   -1.70    1.70
   3   4   8   -1.30    1.70
  -3   4  -8    0.60    1.90
  -4  -4  -8    1.00    3.00
   4  -4   8   -2.60    2.80
   4  -4   8   -0.90    2.10
   4   4   8    1.60    2.20
  -4   4  -8    2.40    2.10
   5  -4   8   20.00    3.10
   5  -4   8   15.10    3.40
  -5   4  -8   17.60    2.90
   5  -5  -8    0.90    2.40
   5  -5  -8   -0.20    2.60
  -5  -5   8    3.30    1.90
  -5   5   8   -0.60    1.40
   4  -5  -8   98.09    6.30
   4  -5  -8  106.69    6.30
  -4  -5   8   98.09   12.50
   4   5  -8   96.29    5.40
   4   5  -8   98.79   10.00
  -4   5   8   90.69    6.40
   3  -5  -8   25.70    6.30
  -3  -5   8   27.30    6.80
  -3  -5   8   27.20    3.50
  -3  -5   8   27.20    4.90
   3  -5  -8   27.30    3.40
   3   5  -8   27.30    6.00
  -3   5   8   27.80    2.50
  -3   5   8   21.00    4.00
  -2  -5   8    2.60    3.40
  -2  -5   8    2.60    2.10
  -2  -5   8    1.00    2.70
   2  -5  -8    0.10    3.10
  -2   5   8    2.80    2.60
   2   5  -8    0.30    2.60
  -2   5   8    0.70    1.20
  -1  -5   8 1003.30   25.50
  -1  -5   8 1018.10   31.60
  -1  -5   8  964.50   27.00
  -1  -5   8 1063.69   29.70
  -1   5   8 1003.00   24.60
  -1   5   8  993.90   25.40
  -1   5   8  925.41   28.80
   0  -5   8  154.48    9.40
   0  -5   8  158.98    7.50
   0  -5   8  154.28    8.70
   0  -5  -8  148.79    6.60
   0   5   8  156.78    5.20
   0   5   8  152.78    8.70
   0   5  -8  147.39    6.70
   0   5   8  160.68    6.00
   1  -5   8  197.78    8.10
   1  -5   8  213.38    9.70
  -1  -5  -8  196.98    7.80
   1  -5   8  209.98   10.40
   1  -5   8  201.58    6.40
   1  -5   8  207.28    7.40
   1   5   8  199.98    6.90
  -1   5  -8  205.18    6.90
   2  -5   8   80.39    4.80
  -2  -5  -8   83.89    5.40
   2  -5   8   91.89    4.50
   2  -5   8   88.49    4.70
  -2   5  -8   84.59    4.30
   2   5   8   83.69    4.00
  -3  -5  -8   26.30    4.10
   3  -5   8   33.50    4.10
   3  -5   8   39.10    4.00
   3   5   8   38.60    3.60
  -3   5  -8   36.00    3.50
   4  -5   8    7.50    2.70
   4  -5   8    6.80    3.10
  -4  -5  -8    8.40    3.60
  -4   5  -8    8.60    2.70
   5  -5   8   -0.80    2.10
   5  -5   8    6.40    3.10
  -5  -5  -8   -2.60    2.60
   5  -6  -8   92.09    5.70
   5  -6  -8   98.99    5.80
  -5  -6   8   93.69    4.80
  -5   6   8   94.89    4.10
  -4  -6   8   56.59    4.80
   4  -6  -8   77.19   10.00
   4  -6  -8   53.39    5.10
   4  -6  -8   57.39    5.60
  -4  -6   8   61.99   10.00
   4   6  -8   66.49    8.90
  -4   6   8   55.29    3.60
   3  -6  -8   12.30    4.60
   3  -6  -8    7.60    2.10
  -3  -6   8    6.10    4.60
  -3  -6   8    7.50    3.30
  -3  -6   8    8.00    2.70
   3  -6  -8    9.60    2.70
  -3   6   8    8.40    1.90
   3   6  -8    6.00    3.40
  -3   6   8    5.50    3.10
  -2  -6   8   91.99    5.20
  -2  -6   8   98.79    7.30
   2  -6  -8  107.49    8.50
   2  -6  -8   98.19    5.00
  -2  -6   8  107.69    9.80
  -2   6   8   94.39    4.20
  -2   6   8  102.49    8.20
   2   6  -8   91.99    7.40
  -1  -6   8   56.19    6.60
  -1  -6   8   64.09    7.50
  -1  -6   8   55.79    5.20
  -1  -6   8   58.59    4.00
  -1   6   8   57.69    6.20
  -1   6   8   55.39    3.70
   1   6  -8   57.99    5.30
  -1   6   8   57.09    3.10
   0  -6   8   20.40    2.60
   0  -6   8   20.00    4.30
   0  -6   8   21.30    3.90
   0  -6   8   15.30    4.30
   0   6   8   21.50    4.70
   0   6  -8   20.80    2.60
   0   6   8   13.20    2.10
   0   6  -8   17.70    2.60
  -1  -6  -8   62.19    4.90
   1  -6   8   59.19    4.20
   1  -6   8   61.09    4.90
   1  -6   8   56.39    3.10
   1  -6   8   61.79    6.50
   1  -6   8   56.69    5.50
   1   6   8   55.39    3.50
   1   6   8   60.09    6.20
  -1   6  -8   53.39    3.50
  -2  -6  -8  171.48    7.80
   2  -6   8  191.48    6.90
   2  -6   8  190.48    7.60
   2  -6   8  185.58    7.50
  -2   6  -8  192.88    7.00
   2   6   8  186.18    6.70
  -3  -6  -8    9.10    3.50
   3  -6   8   14.60    3.10
   3  -6   8   13.20    3.20
  -3   6  -8   12.00    2.60
   4  -6   8    5.60    2.70
   4  -6   8    0.80    3.30
  -4  -6  -8   -2.10    3.00
  -4   6  -8    5.00    2.50
  -5  -6  -8    6.90    3.00
   5  -6   8   19.10    3.40
   5  -6   8   15.20    2.80
  -5   6  -8   12.90    2.50
   5  -7  -8    1.20    2.40
  -5  -7   8    1.50    1.80
   5  -7  -8    4.60    2.50
  -5   7   8    0.60    1.30
  -4  -7   8    0.00    6.40
  -4  -7   8    1.30    2.50
   4  -7  -8   -2.50    2.80
   4  -7  -8    1.20    2.60
  -4   7   8    2.50    1.80
   4   7  -8   -2.40    3.00
   3  -7  -8    3.20    2.20
   3  -7  -8    8.30    2.20
   3  -7  -8   -1.20    3.80
  -3  -7   8    3.20    4.10
  -3  -7   8    0.00    2.50
  -3  -7   8    2.80    3.20
  -3   7   8    2.70    1.60
  -3   7   8    0.00    3.30
   3   7  -8    5.20    4.00
  -2  -7   8  206.68    8.20
   2  -7  -8  208.58    7.50
  -2  -7   8  194.48    9.40
   2  -7  -8  203.28    8.70
   2  -7  -8  213.48   11.90
  -2  -7   8  206.98   13.70
  -2   7   8  203.68    6.80
   2   7  -8  202.78   11.00
  -2   7   8  203.38   12.30
  -1  -7   8   16.60    4.00
   1  -7  -8   26.00    2.60
  -1  -7   8   18.90    4.60
  -1  -7   8   28.30    3.50
  -1  -7   8   28.50    4.60
   1   7  -8   22.10    3.60
  -1   7   8   22.70    4.90
  -1   7   8   28.70    3.00
  -1   7   8   21.30    2.30
   0  -7  -8  657.43   19.10
   0  -7   8  697.03   22.60
   0  -7   8  686.03   20.50
   0   7   8  677.63   22.80
   0   7  -8  656.43   17.90
   0   7   8  670.23   17.40
   1  -7   8    5.30    3.00
  -1  -7  -8    0.90    2.50
   1  -7   8   -1.20    2.20
   1  -7   8    1.40    2.30
   1  -7   8    5.00    1.50
   1  -7   8    2.50    2.30
   1   7   8    3.50    1.70
  -1   7  -8    2.50    1.80
   1   7   8    0.40    3.00
   2  -7   8   -0.90    2.10
   2  -7   8   -1.30    1.70
   2  -7   8   -0.40    2.70
  -2  -7  -8    3.50    2.90
  -2   7  -8    1.30    1.70
   3  -7   8    1.40    2.10
  -3  -7  -8    3.20    3.50
   3  -7   8    3.10    3.70
  -3   7  -8    4.00    2.30
   4  -7   8   13.10    3.10
   4  -7   8   11.80    3.70
  -4  -7  -8   23.70    4.60
  -4   7  -8   14.20    2.90
   5  -8  -8   13.90    2.70
  -5  -8   8   23.60    2.80
   5  -8  -8   22.80    3.30
   4  -8  -8    3.10    2.90
   4  -8  -8    3.20    2.50
  -4  -8   8    2.60    2.60
  -4   8   8    1.70    1.80
   4   8  -8    3.50    3.10
   3  -8  -8    0.50    4.30
   3  -8  -8    2.80    2.40
  -3  -8   8   -1.10    2.60
  -3  -8   8    0.50    3.30
  -3  -8   8    0.90    3.70
   3  -8  -8   -0.40    2.20
   3   8  -8    3.40    3.40
  -3   8   8   -0.60    1.50
  -3   8   8    1.90    3.20
   2  -8  -8   49.30    5.20
  -2  -8   8   48.20    5.50
  -2  -8   8   40.50    7.30
   2  -8  -8   45.80    3.80
  -2  -8   8   52.39    7.10
  -2  -8   8   32.60    4.00
  -2   8   8   42.90    6.40
   2   8  -8   47.40    5.30
  -2   8   8   45.40    3.20
  -1  -8   8  190.38    9.50
   1  -8  -8  182.88    6.40
  -1  -8   8  194.08   12.60
  -1  -8   8  182.38   10.50
  -1  -8   8  188.68    7.60
  -1   8   8  188.88    7.30
   1   8  -8  179.18    8.20
  -1   8   8  170.18   10.40
  -1   8   8  156.98    6.20
   0  -8  -8  108.39    6.10
   0  -8   8  103.39    9.00
   0  -8   8  105.69    8.00
   0  -8   8  107.79    7.30
   0  -8   8  103.19    4.90
   0   8   8  111.79    5.40
   0   8   8  115.79    8.50
   0   8   8  113.69    4.60
   0   8  -8  110.49    5.00
   1  -8   8  242.48   10.00
   1  -8   8  223.78    8.50
   1  -8   8  224.08   10.90
   1  -8   8  215.78    7.00
   1  -8   8  245.38   13.50
  -1  -8  -8  203.88    9.20
   1   8   8  227.38    8.10
   1   8   8  218.08   12.00
   2  -8   8   13.80    2.40
   2  -8   8   13.60    3.20
  -2  -8  -8   13.50    4.40
   2  -8   8   11.50    3.20
  -2  -8  -8   11.20    3.80
  -2   8  -8   13.40    2.60
  -3  -8  -8  109.89    7.60
   3  -8   8  111.29    5.80
   3  -8   8  103.89    6.80
  -3   8  -8  105.39    5.80
  -4  -8  -8   -2.30    3.10
   4  -8   8    0.60    2.30
   4  -8   8   -0.80    3.00
  -4   8  -8    1.90    2.30
   4  -9  -8   11.50    4.20
   4  -9  -8    0.40    2.50
  -4  -9   8    4.70    2.80
  -4   9   8    5.30    2.00
   4   9  -8    2.60    3.40
   3  -9  -8    2.50    2.50
  -3  -9   8   -0.70    2.60
   3  -9  -8   -1.70    2.80
   3  -9  -8   -1.80    2.50
  -3  -9   8   -6.00    3.90
  -3   9   8   -0.40    1.60
  -3   9   8    1.00    3.50
   3   9  -8   -3.20    3.00
  -2  -9   8   -3.60    2.40
   2  -9  -8   -0.80    1.60
  -2  -9   8   -1.90    2.70
   2  -9  -8   -0.10    3.70
  -2  -9   8    0.50    3.10
  -2  -9   8    0.30    3.60
   2  -9  -8   -1.70    3.00
   2   9  -8    6.80    8.00
  -2   9   8    0.50    1.70
   2   9  -8    3.70    2.80
  -2   9   8   11.40    3.90
  -1  -9   8   84.19    7.00
  -1  -9   8   87.99    7.70
  -1  -9   8   81.59    9.30
   1  -9  -8   81.59    6.40
  -1  -9   8   79.59    5.20
   1  -9  -8   71.59    3.80
   1   9  -8   83.49    8.60
  -1   9   8   94.69    8.40
   1   9  -8   74.69    5.10
  -1   9   8   63.79    3.80
   0  -9   8  105.09    7.40
   0  -9   8   88.79    7.70
   0  -9  -8   92.69    7.20
   0  -9   8   77.99    4.50
   0  -9   8   69.59    8.10
   0  -9  -8   87.49    5.90
   0   9  -8   89.09    4.70
   0   9   8   86.99    4.10
   0   9   8   77.79    7.80
   0   9   8   91.79    5.10
  -1  -9  -8    0.00    3.10
   1  -9   8    5.90    2.80
  -1  -9  -8    2.30    3.50
   1  -9   8    0.00    1.30
   1  -9   8    4.70    3.80
   1  -9   8    4.20    2.70
  -1   9  -8    1.90    2.00
   2  -9   8   33.80    3.40
   2  -9   8   41.80    4.60
   2  -9   8   42.40    4.70
  -2  -9  -8   49.20    6.30
  -2  -9  -8   42.40    5.80
  -2   9  -8   36.40    3.80
  -3  -9  -8  327.87   13.10
   3  -9   8  316.17   10.70
  -3   9  -8  324.67   16.80
  -3   9  -8  298.77   10.80
  -4  -9  -8   15.10    4.90
   4  -9   8   16.60    3.60
   4  -9   8   17.80    3.10
  -4   9  -8   23.20    3.40
   4 -10  -8    7.10    2.60
  -4 -10   8    5.20    3.10
   4 -10  -8    4.90    3.00
  -4  10   8    6.00    2.10
  -3 -10   8   17.60    3.80
   3 -10  -8   18.80    3.10
   3 -10  -8   19.70    4.00
  -3 -10   8    7.80    5.70
   3 -10  -8   16.80    3.20
  -3  10   8   15.50    2.80
  -3  10   8   16.50    5.40
   3  10  -8   19.60    4.50
   2 -10  -8   28.90    4.80
   2 -10  -8   33.70    3.50
  -2 -10   8   42.20    5.90
  -2 -10   8   36.30    4.60
  -2 -10   8   32.70    8.50
  -2 -10   8   40.90    7.10
   2  10  -8   29.10    4.30
  -2  10   8   41.50    7.30
  -2  10   8   36.00    3.40
  -1 -10   8   91.49   10.10
  -1 -10   8   87.49    5.60
   1 -10  -8   66.99    6.20
  -1 -10   8   84.59    7.60
  -1 -10   8   94.79    8.40
  -1  10   8   98.99    4.80
   1  10  -8   87.39   10.60
  -1  10   8   79.69    8.00
   0 -10  -8    6.20    2.80
   0 -10  -8    7.20    3.60
   0 -10   8    6.90    3.60
   0 -10   8    6.30    3.90
   0  10  -8    9.00    2.50
   0  10   8    5.70    3.60
   0  10   8    8.90    2.10
   1 -10   8    9.00    3.40
  -1 -10  -8   17.60    4.60
  -1 -10  -8   14.20    4.00
  -1  10  -8   16.40    2.90
   1  10   8    7.10    3.50
   2 -10   8  238.78   10.50
  -2 -10  -8  240.28   12.20
   2 -10   8  262.57    9.60
  -2 -10  -8  258.17   11.90
   2 -10   8  273.37   10.40
  -2  10  -8  274.17    9.90
  -3 -10  -8  210.18   10.50
   3 -10   8  178.98    8.90
   3 -10   8  190.38    7.70
  -3  10  -8  201.68    8.30
  -3  10  -8  220.88   14.30
   4 -10   8    3.90    2.20
  -4 -10  -8   -0.50    2.90
   4 -10   8    3.40    3.10
  -4  10  -8    3.10    2.10
  -4 -11   8    6.00    2.60
   4 -11  -8    5.00    2.40
   4 -11  -8    5.50    2.90
  -4  11   8    8.20    2.10
   3 -11  -8   -2.40    2.70
   3 -11  -8    0.10    2.60
  -3 -11   8    2.70    3.00
   3 -11  -8    1.90    2.40
  -3 -11   8  -12.00    5.10
  -3  11   8   -0.90    3.80
  -3  11   8   -0.50    1.80
   2 -11  -8    7.60    2.20
  -2 -11   8    9.20    3.60
  -2 -11   8    5.40    3.90
  -2 -11   8    5.60    3.50
   2 -11  -8    6.20    3.80
  -2  11   8    5.50    4.50
  -2  11   8    7.50    2.40
  -1 -11   8   54.49    6.50
  -1 -11   8   64.09    5.30
  -1 -11   8   75.59   10.00
   1 -11  -8   48.20    9.30
   1  11  -8   68.79    9.60
  -1  11   8   72.19    8.30
  -1  11   8   61.59    4.20
   0 -11   8  111.39   11.10
   0 -11   8  110.09    8.30
   0 -11  -8  112.69    8.60
   0  11  -8  118.79   11.00
   0  11   8  113.19    9.80
  -1 -11  -8    1.60    3.70
   1 -11   8    2.40    3.30
  -1 -11  -8   -5.70    3.50
  -1  11  -8   -3.60    4.30
   1  11   8    1.10    3.80
  -1  11  -8   -0.80    2.20
   2 -11   8    1.00    3.00
  -2 -11  -8   -1.70    3.40
   2 -11   8    3.30    1.90
   2 -11   8    1.90    3.20
  -2  11  -8    0.40    3.90
  -2  11  -8   -1.60    3.20
  -3 -11  -8   20.00    4.70
   3 -11   8   17.10    4.00
   3 -11   8   25.80    4.10
  -3  11  -8   23.60    3.60
  -3  11  -8   32.80    7.10
  -4 -11  -8    0.80    2.70
   4 -11   8    3.00    1.90
   4 -11   8   -0.80    2.60
  -4  11  -8    1.60    2.10
   4 -12  -8   20.10    3.30
  -4 -12   8   23.20    3.50
   4 -12  -8   22.30    3.00
  -4  12   8   22.40    2.70
  -3 -12   8   11.70    3.60
   3 -12  -8   10.30    2.80
  -3  12   8   12.10    5.30
  -3  12   8    9.80    2.70
  -2 -12   8    8.70    3.90
  -2 -12   8    2.90    4.80
   2 -12  -8    1.70    3.90
  -2 -12   8    8.10    4.00
   2 -12  -8    5.80    2.10
  -2  12   8    8.10    2.70
  -2  12   8    1.30    4.40
   1 -12  -8    1.80    4.10
  -1 -12   8    8.00    4.10
  -1 -12   8    8.40    3.10
  -1  12   8   -2.60    3.40
  -1  12   8    6.40    2.50
   1  12  -8    8.30    6.60
   0 -12   8   24.40    6.80
   0 -12  -8   24.60    6.10
   0 -12   8   20.70    5.80
   0  12   8   12.10    5.30
   0  12  -8   14.10    6.40
  -1 -12  -8  144.09   10.10
  -1 -12  -8  152.68    9.10
   1 -12   8  140.59    8.80
   1  12   8  175.48   13.50
  -1  12  -8  159.88    7.50
  -1  12  -8  145.39   21.70
   2 -12   8    0.90    3.00
  -2 -12  -8    8.70    5.00
  -2 -12  -8    4.40    4.20
  -2  12  -8    4.50    4.40
  -2  12  -8    2.30    2.70
  -3 -12  -8    4.30    3.60
   3 -12   8   -1.20    1.90
   3 -12   8    1.00    3.00
  -3  12  -8   -2.10    2.10
   3 -13  -8   36.00    4.20
   3 -13  -8   28.80    3.30
  -3 -13   8   47.00    5.00
  -3  13   8   38.40    5.30
   2 -13  -8   93.79    7.40
  -2 -13   8   85.19    7.80
  -2 -13   8   66.99   10.50
   2 -13  -8   96.49    6.00
  -2 -13   8   95.19    7.20
  -2  13   8  106.39   10.00
  -2  13   8   96.59    5.70
  -1 -13   8    0.30    3.40
   1 -13  -8    5.10    4.50
  -1 -13   8    0.30    3.70
  -1 -13   8    5.40    3.70
   1  13  -8   -1.10    6.50
  -1  13   8   -0.60    3.90
  -1  13   8    2.80    2.30
   0 -13   8   -0.90    3.40
   0 -13  -8   -4.40    4.30
   0  13  -8    1.90    5.20
   0  13   8   -4.40    3.60
  -1 -13  -8   26.10    6.20
  -1 -13  -8   16.70    4.80
  -1  13  -8   27.60    4.10
   1  13   8   33.60    8.50
  -1  13  -8   25.70    7.00
  -2 -13  -8    7.60    4.10
   2 -13   8    1.60    3.00
  -2 -13  -8    4.30    4.70
  -2  13  -8    2.40    2.50
  -3 -13  -8    0.80    2.90
  -3  13  -8    0.50    2.10
   3 -14  -8    1.90    2.30
  -3 -14   8    2.70    2.80
  -3  14   8    2.50    1.90
  -2 -14   8   88.29    6.10
  -2 -14   8   73.99    7.40
   2 -14  -8   68.29    5.00
   2 -14  -8   63.19    6.40
  -2  14   8   79.09    5.10
  -1 -14   8   -6.70    4.30
   1 -14  -8    0.70    3.80
  -1 -14   8    0.60    3.40
  -1  14   8    0.20    2.30
  -1  14   8    0.00    4.60
   1  14  -8    1.40    8.90
   0 -14   8   -1.00    3.20
   0 -14  -8    4.10    4.40
   0  14  -8    5.50    6.10
   0  14   8   -0.80    5.10
  -1 -14  -8    5.90    4.60
   1 -14   8    2.20    3.40
  -1  14  -8    6.60    2.90
  -1  14  -8    3.80    5.30
  -2 -14  -8    5.60    4.50
  -2 -14  -8    1.50    3.40
   2 -14   8    6.40    3.20
  -2  14  -8    3.30    3.20
  -3 -14  -8   -2.60    2.80
  -3  14  -8    1.20    2.30
  -2 -15   8   76.69    6.90
   2 -15  -8   75.99    5.00
  -2 -15   8   81.29    6.10
  -2  15   8   78.49    4.90
   1 -15  -8   -2.60    3.10
  -1 -15   8    2.60    3.20
   1 -15  -8    1.70    2.50
   0 -15   8    1.70    2.60
   0 -15  -8    6.50    4.40
   0  15   8  -15.20   10.10
   0  15  -8  -13.00    6.70
   1 -15   8    2.60    3.30
  -1 -15  -8    3.50    4.10
  -1  15  -8    4.70    3.70
   2 -15   8    4.70    2.70
  -2 -15  -8    4.60    8.60
  -2 -15  -8    8.50    4.20
  -2  15  -8    7.10    2.60
   2 -16  -8   15.60    3.80
  -2 -16   8   25.70    4.70
  -1 -16   8   16.80    4.50
   0 -16  -8   19.80    3.80
   1 -16   8    0.30    2.90
  -1 -16  -8   -1.30    3.10
   1 -17  -8    4.90    2.60
  -1 -17   8    9.90    3.50
   0 -17  -8    0.40    2.40
   0 -17   8    0.50    2.70
   5   0  -9   -1.00    2.40
  -4   0   9   -1.70    4.40
  -4   0   9   -0.80    1.60
  -4   0   9   -4.60    3.00
   4   0  -9    3.30    2.00
   4   0  -9   -0.30    2.30
   4   0  -9    3.40    4.40
  -3   0   9   -1.00    3.70
   3   0  -9    0.40    3.30
  -2   0   9    1.20    2.50
  -2   0   9    0.90    3.40
   2   0  -9    4.80    3.80
  -1   0   9    0.00    3.40
  -1   0   9    1.50    2.80
   0   0   9   -0.30    1.20
   0   0   9   -1.40    2.60
   0   0  -9    3.20    1.90
   0   0   9   -1.20    1.70
   0   0   9   -0.40    2.60
  -1   0  -9   -0.20    1.40
   1   0   9   -2.20    2.20
   1   0   9   -0.10    1.50
   1   0   9    0.40    1.40
   2   0   9   -1.70    1.80
   2   0   9   -0.60    1.10
  -2   0  -9   -0.30    1.60
   2   0   9   -0.10    1.50
  -3   0  -9    0.30    2.00
   3   0   9    2.70    2.20
   3   0   9    0.30    1.70
   4   0   9    6.40    2.70
  -4   0  -9    0.40    2.30
   4   0   9    2.60    2.40
   5   0   9    2.90    2.30
  -5   0  -9    6.90    2.40
   5  -1  -9   -0.10    2.20
   5  -1  -9    0.20    2.40
   5   1  -9   -3.20    2.00
   4  -1  -9   45.60    8.40
   4  -1  -9   38.50    4.10
  -4  -1   9   42.60    9.40
  -4  -1   9   38.20    5.00
   4  -1  -9   46.60    4.20
  -4   1   9   31.50    7.80
   4   1  -9   44.90    4.60
   4   1  -9   44.10    7.50
  -4   1   9   46.20    3.30
  -3  -1   9   14.40    4.10
  -3  -1   9   13.40    2.30
  -3  -1   9   17.60    5.60
   3  -1  -9   12.40    4.50
   3   1  -9   13.90    2.50
  -3   1   9   11.20    5.10
  -3   1   9   12.50    2.10
   3   1  -9   11.30    3.90
  -2  -1   9  148.39    8.20
   2  -1  -9  143.59    9.90
  -2  -1   9  149.39    5.50
  -2  -1   9  156.78   11.30
  -2   1   9  148.89    8.40
  -2   1   9  145.59    5.40
   2   1  -9  145.99    9.90
  -1  -1   9  222.08   11.70
  -1  -1   9  240.08   10.40
  -1   1   9  228.38   10.10
   1   1  -9  213.78   10.50
   0  -1   9   47.00    2.70
   0  -1  -9   45.30    3.40
   0  -1   9   53.99    5.70
   0  -1   9   47.10    3.60
   0   1   9   49.10    5.20
   0   1   9   50.99    5.70
   0   1   9   50.79    2.60
   0   1  -9   48.10    3.30
   0   1   9   45.20    3.40
   1  -1   9    0.10    1.50
   1  -1   9   -1.60    1.40
   1  -1   9   -3.10    1.40
   1  -1   9   -2.00    2.30
  -1  -1  -9   -1.30    1.20
   1   1   9    0.70    1.40
  -1   1  -9   -0.30    1.10
   1   1   9   -3.30    2.10
   2  -1   9  116.99    5.00
   2  -1   9  128.69    5.50
   2  -1   9  118.19    4.70
  -2  -1  -9  113.99    5.10
  -2   1  -9  116.59    5.00
   2   1   9  122.59    5.30
   2   1   9  124.09    5.10
   2   1   9  113.89    4.60
   3  -1   9  132.99    6.40
   3  -1   9  132.49    6.00
  -3  -1  -9  134.79    6.10
  -3   1  -9  126.69    5.80
   3   1   9  131.19    5.90
   3   1   9  127.09    6.10
  -4  -1  -9   -0.10    2.50
   4  -1   9    0.30    2.30
   4  -1   9   -1.60    2.70
   4   1   9    2.60    2.30
  -4   1  -9    1.60    2.40
  -5  -1  -9   14.70    3.00
   5  -1   9    8.40    2.50
   5   1   9    9.00    2.40
  -5   1  -9   14.30    2.80
   5  -2  -9   -6.70    1.90
   5  -2  -9   -0.60    2.30
  -5  -2   9   -0.60    2.00
   5   2  -9    3.70    2.20
  -5   2   9   -1.00    1.30
  -4  -2   9   47.20    3.80
   4  -2  -9   50.99    4.80
  -4  -2   9   34.40    8.60
  -4  -2   9   42.90    5.20
   4  -2  -9   46.30    8.10
   4  -2  -9   58.39    5.90
   4   2  -9   51.09    9.10
  -4   2   9   37.10    9.00
   4   2  -9   52.29    4.70
  -4   2   9   48.50    3.30
  -3  -2   9   59.39    3.90
  -3  -2   9   45.70    7.90
  -3  -2   9   65.59    5.80
   3  -2  -9   53.49    7.70
  -3   2   9   63.69    3.50
  -3   2   9   66.19    5.90
   3   2  -9   59.89    8.10
   3   2  -9   67.79    3.80
  -2  -2   9  157.68    8.70
   2  -2  -9  150.88    9.90
  -2  -2   9  151.78    5.90
   2   2  -9  144.19    9.70
  -2   2   9  160.88    5.50
  -2   2   9  160.18    8.50
  -1  -2   9   59.99    7.10
  -1  -2   9   63.19    3.50
  -1  -2   9   66.09    6.10
  -1   2   9   68.59    3.30
  -1   2   9   64.19    6.00
   1   2  -9   69.29    6.30
   0  -2   9  275.97    9.40
   0  -2   9  261.67   11.70
   0  -2   9  272.17    8.00
   0  -2  -9  266.97    8.80
   0   2   9  285.17    8.70
   0   2  -9  277.67    8.50
   0   2   9  279.77    7.80
   0   2   9  272.17   12.10
   1  -2   9   24.70    4.00
   1  -2   9   22.70    2.30
   1  -2   9   30.70    3.20
   1  -2   9   25.80    3.10
  -1  -2  -9   24.40    3.00
   1  -2   9   23.20    3.30
   1   2   9   25.30    4.10
   1   2   9   24.40    2.60
   1   2   9   23.20    2.30
  -1   2  -9   31.90    3.10
   2  -2   9  127.89    5.20
  -2  -2  -9  117.89    5.40
   2  -2   9  118.09    7.80
   2  -2   9  120.69    4.90
   2   2   9  124.59    4.70
   2   2   9  129.69    5.20
  -2   2  -9  104.99    4.90
   3  -2   9    2.30    1.90
  -3  -2  -9    1.30    2.10
   3  -2   9    4.80    2.50
   3   2   9    5.50    2.00
  -3   2  -9    5.60    2.30
   4  -2   9    6.60    2.70
  -4  -2  -9    4.80    2.90
   4  -2   9    5.90    3.30
   4   2   9    6.80    2.60
  -4   2  -9    3.60    2.50
   5  -2   9   -2.30    1.90
  -5  -2  -9    5.40    2.80
  -5   2  -9    4.00    2.60
   5   2   9    4.40    2.10
   5  -3  -9   57.89    4.60
   5  -3  -9   54.99    4.90
  -5  -3   9   58.29    3.70
   5   3  -9   63.39    4.30
  -5   3   9   58.49    3.10
   4  -3  -9    0.70    2.60
  -4  -3   9    3.30    6.20
  -4  -3   9    4.70    3.20
   4  -3  -9    0.70    2.50
  -4  -3   9    4.00    2.20
   4  -3  -9    6.80    4.60
   4   3  -9    4.40    2.60
  -4   3   9   -3.50    3.90
  -4   3   9    3.10    1.70
   4   3  -9    1.80    6.50
   3  -3  -9    8.30    1.90
   3  -3  -9    9.10    4.40
  -3  -3   9   14.60    5.90
   3  -3  -9    7.50    2.80
  -3   3   9    8.90    3.30
   3   3  -9    9.00    4.30
  -2  -3   9  341.17   13.30
  -2  -3   9  317.37    9.90
   2  -3  -9  319.27   14.60
  -2   3   9  288.47    9.00
  -2   3   9  306.77   12.60
   2   3  -9  334.97   14.90
  -1  -3   9  639.04   21.40
  -1  -3   9  670.73   19.30
  -1  -3   9  688.43   17.90
  -1  -3   9  674.83   24.00
  -1   3   9  709.73   21.50
   1   3  -9  709.93   22.10
  -1   3   9  699.03   17.50
   0  -3   9  821.32   25.90
   0  -3   9  823.52   25.10
   0  -3  -9  835.02   21.90
   0  -3   9  833.62   22.70
   0  -3   9  825.02   21.10
   0   3  -9  842.52   21.50
   0   3   9  844.42   25.10
   0   3   9  849.32   20.80
   0   3   9  864.21   21.70
  -1  -3  -9   29.90    3.20
   1  -3   9   31.90    2.60
   1  -3   9   31.50    4.50
   1  -3   9   34.30    3.40
   1  -3   9   35.10    3.70
   1  -3   9   37.30    4.60
   1   3   9   32.10    4.60
   1   3   9   37.30    2.90
  -1   3  -9   35.80    3.00
   2  -3   9  189.48    8.10
   2  -3   9  193.18    6.80
   2  -3   9  191.58    7.40
  -2  -3  -9  164.58    7.10
  -2   3  -9  192.98    6.80
   2   3   9  190.48    6.50
   2   3   9  186.68    6.60
  -3  -3  -9   15.70    3.10
   3  -3   9   10.80    3.20
   3  -3   9    9.10    2.40
   3   3   9   12.40    2.40
  -3   3  -9    7.90    2.40
   4  -3   9   10.30    2.90
  -4  -3  -9   11.90    3.50
   4  -3   9    8.90    3.50
  -4   3  -9   12.90    2.80
   4   3   9    8.90    2.60
   5  -3   9   11.80    2.50
  -5  -3  -9   10.00    3.10
  -5   3  -9   15.20    3.10
  -5  -4   9    2.60    1.70
   5  -4  -9    3.40    2.50
   5  -4  -9    2.00    2.40
  -5   4   9    4.00    1.60
   4  -4  -9   12.30    3.30
   4  -4  -9    8.10    3.10
   4  -4  -9   13.80    5.40
  -4  -4   9   13.60    4.20
  -4  -4   9   17.80    7.60
   4   4  -9   21.60    3.60
   4   4  -9   16.60    5.80
  -4   4   9   11.70    2.60
   3  -4  -9    9.30    4.60
   3  -4  -9   11.20    2.20
  -3  -4   9   12.30    5.30
  -3  -4   9   10.60    3.60
  -3  -4   9   11.90    2.80
   3  -4  -9   12.90    2.90
  -3   4   9    9.00    3.50
  -3   4   9   12.90    2.10
   3   4  -9   13.20    4.60
  -2  -4   9  130.69    5.80
  -2  -4   9  151.38    8.60
  -2  -4   9  146.59   18.10
   2  -4  -9  138.69    9.70
  -2   4   9  146.59    8.30
   2   4  -9  144.59    9.60
  -2   4   9  127.29    5.00
  -1  -4   9   32.30    3.10
  -1  -4   9   34.10    5.20
  -1  -4   9   37.30    6.20
  -1  -4   9   37.40    4.20
  -1   4   9   34.90    3.10
  -1   4   9   29.00    4.80
  -1   4   9   33.30    2.40
   1   4  -9   37.50    4.80
   0  -4   9   38.80    5.50
   0  -4   9   46.60    4.70
   0  -4   9   31.70    2.80
   0  -4   9   27.10    4.30
   0  -4  -9   40.10    4.00
   0   4   9   39.10    3.20
   0   4   9   40.90    2.50
   0   4  -9   39.70    4.30
   0   4   9   30.80    4.70
   1  -4   9   74.59    6.10
   1  -4   9   75.99    3.60
   1  -4   9   77.49    4.60
   1  -4   9   76.09    5.00
  -1  -4  -9   77.09    4.80
   1  -4   9   70.69    6.20
   1   4   9   74.79    7.80
  -1   4  -9   72.29    3.90
   1   4   9   73.09    3.80
   2  -4   9   12.40    2.30
   2  -4   9    7.90    2.40
  -2  -4  -9    7.20    2.80
   2  -4   9    7.50    1.90
   2   4   9   13.90    2.00
   2   4   9   11.70    2.20
   2   4   9    1.00    5.10
  -2   4  -9    8.90    2.20
   3  -4   9    0.70    1.90
  -3  -4  -9    0.80    2.70
   3  -4   9    2.90    2.70
  -3   4  -9   -1.00    2.00
   3   4   9   -0.90    1.80
   4  -4   9   -0.50    2.40
   4  -4   9   -2.00    2.90
  -4  -4  -9    0.70    2.90
  -4   4  -9    1.30    2.30
   4   4   9    2.20    2.30
  -5  -4  -9    2.60    3.40
   5  -4   9    7.50    2.30
   5  -4   9    5.90    3.20
  -5   4  -9    7.30    2.80
   5  -5  -9   86.19    5.50
   5  -5  -9   91.39    5.50
  -5   5   9   88.29    4.00
   4  -5  -9  129.09    6.90
   4  -5  -9  124.49    7.00
   4  -5  -9  130.99   13.40
  -4  -5   9  126.29    6.40
  -4  -5   9  109.39   13.70
  -4   5   9  122.49    5.30
   4   5  -9  125.89    6.10
   4   5  -9  134.89   11.50
   3  -5  -9    5.10    2.10
  -3  -5   9    3.40    4.50
  -3  -5   9    2.90    2.90
   3  -5  -9   -2.70    3.70
   3  -5  -9    1.80    2.30
  -3  -5   9    3.50    2.30
  -3   5   9    1.30    2.80
   3   5  -9    0.50    2.70
  -3   5   9    2.10    1.50
  -2  -5   9   42.30    6.40
  -2  -5   9   58.29    4.10
  -2  -5   9   57.39    7.30
  -2  -5   9   56.39    5.30
   2  -5  -9   55.99    7.10
   2   5  -9   54.09    6.30
  -2   5   9   57.49    3.20
  -2   5   9   58.89    5.80
  -1  -5   9  346.67   12.40
  -1  -5   9  349.96   10.90
  -1  -5   9  370.86   14.70
  -1  -5   9  366.76   16.40
  -1   5   9  357.46   11.00
  -1   5   9  378.36   14.70
  -1   5   9  353.96   10.10
   1   5  -9  368.86   14.10
   0  -5   9   12.90    3.10
   0  -5   9    8.50    3.30
   0  -5   9   11.20    4.10
   0  -5   9   11.00    2.10
   0   5   9   17.60    2.30
   0   5  -9   10.10    2.60
   0   5   9    9.00    3.60
   1  -5   9   43.00    5.60
   1  -5   9   47.60    5.60
   1  -5   9   47.60    4.40
   1  -5   9   42.10    2.80
  -1  -5  -9   46.60    4.30
   1  -5   9   44.00    4.00
   1   5   9   45.40    3.20
  -1   5  -9   37.20    3.10
   1   5   9   42.90    5.70
   2  -5   9   39.90    3.50
   2  -5   9   33.60    3.10
   2  -5   9   34.30    3.90
  -2  -5  -9   35.80    4.20
   2   5   9   31.80    2.80
  -2   5  -9   33.30    3.30
   3  -5   9   80.19    4.90
  -3  -5  -9   66.19    5.70
   3  -5   9   60.29    5.10
  -3   5  -9   78.59    4.70
   4  -5   9    3.40    3.20
   4  -5   9   14.40    3.30
  -4  -5  -9    9.90    3.60
  -4   5  -9   11.50    2.90
  -5  -5  -9   -4.30    2.60
   5  -5   9    5.00    2.70
   5  -5   9    1.10    2.00
  -5   5  -9    2.40    2.20
   5  -6  -9   10.10    3.00
   5  -6  -9   10.30    2.90
  -5   6   9    9.80    1.80
   4  -6  -9    2.30    2.80
   4  -6  -9   13.90    6.90
   4  -6  -9    4.90    3.00
  -4  -6   9    5.70    2.60
  -4  -6   9    6.70    6.70
   4   6  -9    0.20    3.80
  -4   6   9    3.90    1.80
   4   6  -9   -1.60    1.80
  -3  -6   9   75.69    7.10
   3  -6  -9   80.49    4.60
  -3  -6   9   89.39   10.70
   3  -6  -9   81.19    5.30
  -3  -6   9   75.39    5.30
   3  -6  -9   79.19    9.10
  -3   6   9   76.89    7.00
  -3   6   9   72.99    4.00
   3   6  -9   72.79    8.40
   2  -6  -9   86.29    4.80
  -2  -6   9   75.19    6.90
   2  -6  -9   84.79    8.10
  -2  -6   9   76.99    9.00
  -2  -6   9   83.99    5.00
  -2  -6   9   83.59    6.20
  -2   6   9   91.69    7.40
   2   6  -9   82.89    7.30
  -2   6   9   76.59    3.80
  -1  -6   9  826.52   26.10
  -1  -6   9  834.82   23.70
  -1  -6   9  839.12   21.90
  -1  -6   9  749.33   28.10
  -1   6   9  730.03   25.60
  -1   6   9  843.02   20.80
  -1   6   9  905.41   22.00
   1   6  -9  799.12   24.60
   0  -6  -9  116.09    6.30
   0  -6   9  121.09    7.00
   0  -6   9  124.09    8.30
   0  -6   9  124.29    9.20
   0   6   9  125.19    5.50
   0   6   9  113.19    8.30
   0   6  -9  122.19    5.20
   0   6  -9  122.89    6.10
   0   6   9  121.19    4.70
   1  -6   9    1.60    1.20
   1  -6   9    0.70    2.40
   1  -6   9   -1.30    2.70
  -1  -6  -9    1.30    2.60
   1  -6   9   -2.00    2.20
   1  -6   9    0.90    2.20
   1   6   9    2.20    2.90
   1   6   9    0.00    1.50
  -1   6  -9   -1.40    1.60
   2  -6   9   24.20    3.50
  -2  -6  -9   26.00    4.10
   2  -6   9   27.70    2.90
   2  -6   9   33.70    3.80
  -2   6  -9   28.20    3.10
   2   6   9   28.90    2.90
   3  -6   9   32.40    3.80
  -3  -6  -9   31.40    5.00
  -3   6  -9   31.70    3.70
   4  -6   9    2.70    2.40
  -4  -6  -9    1.40    3.20
   4  -6   9    2.90    3.20
  -4   6  -9    2.80    2.50
  -5  -7   9   33.50    3.30
   5  -7  -9   35.00    3.70
   5  -7  -9   36.00    3.90
  -5   7   9   26.60    2.50
   4  -7  -9    1.40    2.80
  -4  -7   9    4.50    2.70
  -4  -7   9   -3.90    5.80
   4  -7  -9   -1.20    2.40
   4   7  -9   -1.40    3.70
  -4   7   9    2.10    1.80
   3  -7  -9   67.39    9.00
  -3  -7   9   30.00    8.20
   3  -7  -9   53.09    4.20
  -3  -7   9   49.10    4.90
  -3  -7   9   52.89    6.90
   3  -7  -9   51.99    4.50
  -3   7   9   52.59    6.80
   3   7  -9   52.59    7.80
  -3   7   9   55.69    3.60
  -2  -7   9   84.79    9.40
  -2  -7   9   87.89    7.50
   2  -7  -9   82.59    5.80
  -2  -7   9   65.59    4.70
   2  -7  -9   80.99    4.60
  -2  -7   9   77.79    6.10
   2  -7  -9   73.89    8.10
  -2   7   9   65.59    3.70
  -2   7   9   82.79    4.90
   2   7  -9   83.79    7.20
  -2   7   9   84.09    7.70
  -1  -7   9   74.79    4.70
  -1  -7   9   62.39    5.80
   1  -7  -9   73.49    4.00
  -1  -7   9   59.49    7.50
  -1   7   9   64.99    3.50
  -1   7   9   67.09    4.30
   1   7  -9   67.49    5.40
   0  -7   9  209.68   10.90
   0  -7  -9  213.08    8.50
   0  -7   9  167.58   11.10
   0  -7   9  199.88    9.40
   0   7   9  210.78    9.40
   0   7  -9  205.98    7.30
   0   7   9  218.98    6.90
  -1  -7  -9   89.69    5.90
   1  -7   9   88.39    5.40
   1  -7   9  110.59    8.80
   1  -7   9   87.79    6.00
   1  -7   9   96.29    6.90
   1  -7   9   85.79    3.90
   1   7   9   77.99    7.20
   1   7   9   95.89    4.70
  -1   7  -9   80.69    4.50
  -2  -7  -9   66.29    5.90
   2  -7   9   65.69    4.10
   2  -7   9   62.29    4.80
   2  -7   9   62.39    5.20
  -2   7  -9   72.29    4.50
  -3  -7  -9    1.90    3.30
   3  -7   9   -3.30    2.90
   3  -7   9   -2.20    2.00
  -3   7  -9   -1.40    2.00
   4  -7   9    0.30    2.50
  -4  -7  -9    2.00    3.30
   4  -7   9   -3.90    2.90
  -4   7  -9   -0.30    2.00
   5  -8  -9    7.40    2.50
   5  -8  -9   10.40    3.10
  -5  -8   9    9.20    2.30
  -5   8   9    8.40    1.80
   4  -8  -9   38.40    4.70
  -4  -8   9   39.40    4.50
   4  -8  -9   30.40    3.70
   4   8  -9   36.90    7.40
  -4   8   9   34.90    3.40
  -3  -8   9  115.29   11.60
  -3  -8   9  111.59    6.70
   3  -8  -9  122.89    7.20
  -3  -8   9   99.49    8.50
   3  -8  -9  113.39   12.60
   3  -8  -9  106.29    5.70
  -3   8   9  112.69    5.30
  -3   8   9  116.19    8.90
   3   8  -9   98.49    9.00
   2  -8  -9   44.70    5.10
  -2  -8   9   45.10    7.00
   2  -8  -9   28.80    9.30
  -2  -8   9   41.40    5.30
   2  -8  -9   41.60    3.70
  -2  -8   9   43.40    4.50
  -2  -8   9   46.50    8.30
  -2   8   9   42.00    6.70
  -2   8   9   42.50    3.20
   2   8  -9   40.90    7.40
   1  -8  -9   67.99    3.80
  -1  -8   9   78.19    8.70
  -1  -8   9   75.89    6.40
  -1  -8   9   70.39    4.80
   1   8  -9   66.09    5.20
  -1   8   9   81.59    4.70
   0  -8   9   52.79    5.80
   0  -8  -9   50.59    4.80
   0  -8   9   42.40    6.20
   0  -8   9   48.70    7.40
   0   8   9   46.00    8.40
   0   8   9   43.40    3.80
   0   8   9   38.90    2.80
   0   8  -9   40.10    3.40
   1  -8   9   46.90    4.60
   1  -8   9   32.50    5.60
   1  -8   9   34.30    5.20
   1  -8   9   38.30    4.70
  -1  -8  -9   44.90    5.50
   1  -8   9   35.70    2.70
   1   8   9   40.40    3.40
  -1   8  -9   35.60    3.50
   1   8   9   37.20    6.00
  -2  -8  -9  268.97   11.40
  -2  -8  -9  245.18   11.60
   2  -8   9  267.47   10.10
   2  -8   9  251.47    8.70
   2  -8   9  264.97   10.20
  -2   8  -9  264.87    9.40
   3  -8   9  161.08    8.30
   3  -8   9  174.08    7.30
  -3  -8  -9  152.38    9.10
  -3   8  -9  162.28    7.30
  -4  -8  -9    6.10    3.50
   4  -8   9    6.10    2.40
   4  -8   9    1.30    3.20
  -4   8  -9    7.30    3.00
  -4  -9   9    1.10    2.50
   4  -9  -9    0.20    2.30
   4  -9  -9   -1.10    2.80
  -4   9   9   -1.40    1.60
   3  -9  -9  113.69    6.10
  -3  -9   9  120.19    7.30
   3  -9  -9  120.79    6.20
  -3  -9   9  100.79   12.20
  -3   9   9  120.49    5.80
  -3   9   9  118.09    9.30
   3   9  -9  123.49    9.70
   2  -9  -9   21.80    3.00
  -2  -9   9   16.70    5.70
  -2  -9   9   13.10    3.50
  -2  -9   9   17.90    4.80
   2  -9  -9   21.00    4.40
   2  -9  -9   14.90    5.90
   2   9  -9   21.90    4.10
  -2   9   9   13.50    2.50
  -2   9   9   13.40    4.40
  -1  -9   9   72.59    5.00
  -1  -9   9   71.79    7.60
  -1  -9   9   72.09    6.60
  -1  -9   9   66.29    8.60
   1  -9  -9   68.29    3.80
   1  -9  -9   52.09    5.50
   1   9  -9   57.29    4.70
  -1   9   9   68.99    4.70
  -1   9   9   75.79    9.20
  -1   9   9   69.59    4.40
   0  -9   9   -0.10    3.50
   0  -9  -9    5.80    2.60
   0  -9   9    2.60    3.10
   0   9   9    0.90    3.40
   0   9  -9    0.80    1.80
   0   9   9   -0.50    2.00
   0   9   9   -0.70    1.30
   1  -9   9   10.20    4.50
   1  -9   9    9.10    1.80
   1  -9   9    7.20    3.00
  -1  -9  -9    8.50    3.90
  -1  -9  -9   11.60    4.10
  -1   9  -9   10.10    2.60
   1   9   9    9.70    4.20
   2  -9   9  463.35   15.50
  -2  -9  -9  472.95   17.60
   2  -9   9  481.15   15.40
   2  -9   9  458.75   13.50
  -2  -9  -9  482.55   16.80
  -2   9  -9  475.15   14.70
   3  -9   9  260.87   10.80
  -3  -9  -9  266.47   11.90
   3  -9   9  272.37    9.60
  -3   9  -9  279.57   15.60
  -3   9  -9  269.07   10.00
   4  -9   9   -2.10    2.90
   4  -9   9    3.10    2.20
  -4  -9  -9    0.20    3.00
  -4   9  -9    0.80    2.00
   4 -10  -9    2.10    2.60
  -4 -10   9    1.50    2.50
   4 -10  -9   -1.00    2.30
  -4  10   9   -0.50    1.60
   3 -10  -9    2.40    2.80
   3 -10  -9    5.40    3.50
  -3 -10   9   -3.60    6.90
  -3 -10   9    1.60    3.30
   3 -10  -9    5.90    2.70
  -3  10   9    4.90    3.50
   3  10  -9   -5.90    3.30
  -3  10   9    0.30    1.90
  -2 -10   9   59.89    5.60
  -2 -10   9   58.49    6.30
  -2 -10   9   60.19   10.70
   2 -10  -9   56.09    6.30
  -2 -10   9   70.29    7.60
   2 -10  -9   60.59    4.20
   2  10  -9   65.79    6.50
  -2  10   9   68.99    9.20
  -2  10   9   57.79    4.20
  -1 -10   9   70.59    6.90
  -1 -10   9   75.89    9.40
  -1 -10   9   68.79    5.10
   1 -10  -9   83.09    7.00
  -1 -10   9   82.49    7.90
   1  10  -9   80.69    9.30
  -1  10   9   77.29    4.50
  -1  10   9   73.19    8.20
   0 -10   9   26.70    6.00
   0 -10  -9   53.99    6.90
   0 -10   9   37.70    5.80
   0 -10   9   23.00    5.10
   0  10  -9   40.80    3.90
   0  10   9   34.00    2.90
   0  10   9   34.60    6.70
  -1 -10  -9   14.60    4.10
  -1 -10  -9   14.50    4.30
   1 -10   9    7.40    3.30
   1  10   9   10.70    4.70
  -1  10  -9   10.80    2.80
  -2 -10  -9    0.30    3.80
   2 -10   9   -0.50    2.70
  -2 -10  -9   -4.40    3.40
   2 -10   9    1.10    1.70
   2 -10   9    0.80    3.10
  -2  10  -9    1.90    2.30
  -3 -10  -9  101.59    8.00
   3 -10   9   93.09    6.90
   3 -10   9  115.19    5.60
  -3  10  -9  108.79    6.20
  -3  10  -9  109.29   11.30
   4 -10   9   20.90    3.80
  -4 -10  -9   26.10    4.40
   4 -10   9   26.20    3.00
  -4  10  -9   31.30    3.60
  -4 -11   9   37.10    4.20
   4 -11  -9   28.20    3.40
   4 -11  -9   36.80    4.20
  -4  11   9   32.20    3.40
   3 -11  -9    0.90    2.70
   3 -11  -9    0.00    2.20
   3 -11  -9   -1.00    2.70
  -3 -11   9    9.40    3.20
  -3  11   9    1.00    4.10
  -3  11   9   -2.20    1.70
  -2 -11   9   46.20    9.60
  -2 -11   9   39.80    5.20
  -2 -11   9   38.20    5.70
   2 -11  -9   41.60    6.10
  -2  11   9   32.60    6.70
  -2  11   9   33.30    4.00
  -1 -11   9   35.10    4.40
  -1 -11   9   31.00    7.70
  -1 -11   9   43.40    7.50
   1 -11  -9   25.20    5.00
  -1  11   9   31.50    3.40
  -1  11   9   31.80    6.80
   1  11  -9   25.10    7.30
   0 -11   9   11.80    4.30
   0 -11  -9    9.90    4.60
   0 -11   9   14.20    7.20
   0  11   9    8.00    4.60
   0  11  -9    6.90    5.20
   0  11  -9   10.60    2.70
  -1 -11  -9   19.00    5.40
  -1 -11  -9   15.10    4.50
   1 -11   9   11.80    5.50
   1  11   9    9.50    5.40
  -1  11  -9   14.10    3.30
   2 -11   9    4.00    3.00
   2 -11   9    1.00    1.70
  -2 -11  -9    5.40    4.10
  -2 -11  -9    7.80    4.30
  -2  11  -9    0.80    2.40
  -2  11  -9   -0.60    4.50
   3 -11   9    2.60    2.10
   3 -11   9   -0.70    3.20
  -3 -11  -9    1.00    3.60
  -3  11  -9    0.30    2.30
   4 -12  -9   10.30    2.40
  -4 -12   9    9.40    2.60
   4 -12  -9    6.60    2.70
  -4  12   9    6.00    2.10
   3 -12  -9   17.30    3.10
  -3 -12   9   18.70    3.60
   3 -12  -9   18.60    3.70
  -3  12   9   18.10    2.90
  -2 -12   9   54.29    6.00
  -2 -12   9   61.79   13.60
  -2 -12   9   53.69    7.00
  -2  12   9   56.19    4.50
  -2  12   9   36.30    7.30
  -1 -12   9   10.40    5.60
  -1 -12   9    5.00    4.00
  -1 -12   9    9.90    3.10
   1 -12  -9    9.70    4.40
  -1  12   9    4.50    4.60
  -1  12   9   10.40    2.60
   1  12  -9   -6.80    6.20
   0 -12   9   10.10    5.90
   0 -12   9   16.60    4.80
   0 -12  -9   17.30    5.40
   0  12   9   22.80    6.20
   0  12  -9   16.30    6.10
  -1 -12  -9   84.79    7.60
   1 -12   9   73.09    6.90
  -1 -12  -9   71.89    8.10
  -1  12  -9   78.09   11.50
   1  12   9  101.29   15.00
  -2 -12  -9   16.60    5.70
  -2 -12  -9   26.50    5.20
   2 -12   9   22.90    4.30
  -2  12  -9   28.30    4.20
  -2  12  -9   19.90    5.80
  -3 -12  -9    0.70    3.60
   3 -12   9   -1.70    1.70
  -3  12  -9   -0.30    2.40
   3 -13  -9   -0.60    2.40
  -3 -13   9   -0.10    2.60
  -3  13   9   -0.50    1.90
   2 -13  -9    1.20    2.80
  -2 -13   9    0.90    4.00
   2 -13  -9    1.90    3.60
  -2 -13   9    5.70    3.10
  -2  13   9    3.10    2.20
  -2  13   9    3.50    4.50
  -1 -13   9    1.10    3.60
  -1 -13   9    1.90    2.70
   1 -13  -9   -0.90    4.10
  -1 -13   9    8.80    6.20
  -1  13   9   15.40    4.90
   1  13  -9    2.00    6.70
  -1  13   9    1.50    2.30
   0 -13   9   67.99    7.20
   0 -13  -9   75.39    8.20
   0  13  -9   79.89   10.60
   1 -13   9   13.00    4.20
  -1 -13  -9   17.30    5.50
  -1 -13  -9   15.50    4.90
  -1  13  -9   20.90    6.40
   1  13   9    9.00    7.90
  -1  13  -9   28.10    4.10
   2 -13   9    6.30    3.30
  -2 -13  -9   14.60    4.30
  -2 -13  -9    2.60    4.50
  -2  13  -9    1.70    4.70
  -2  13  -9    4.90    2.80
  -3 -13  -9    0.60    3.20
  -3  13  -9    2.60    2.40
  -3 -14   9   27.40    3.70
   3 -14  -9   18.70    3.10
  -3  14   9   20.10    2.80
  -2 -14   9   86.19    7.40
   2 -14  -9   85.09    6.80
  -2 -14   9   95.49    6.60
   2 -14  -9   82.59    5.40
   1 -14  -9   -0.20    3.60
  -1 -14   9   -1.00    3.40
  -1  14   9    7.50    2.60
   1  14  -9    2.80    8.80
   0 -14   9    4.50    2.80
   0  14   9    5.00    5.60
   0  14  -9   -7.30    5.20
  -1 -14  -9   -3.60    4.70
   1 -14   9    0.30    3.20
  -1  14  -9   -5.30    4.70
  -1  14  -9   -2.50    2.70
  -2 -14  -9    0.90    3.70
  -2 -14  -9    9.20    4.20
   2 -14   9    0.00    2.70
  -2  14  -9   -1.80    2.30
   2 -15  -9   34.20    3.80
  -2 -15   9   31.80    5.20
  -2  15   9   25.10    3.30
  -1 -15   9   29.50    5.50
   1 -15  -9   27.30    3.30
   0 -15  -9   17.70    4.20
   0 -15   9   33.30    5.50
   1 -15   9   -0.30    3.00
  -1 -15  -9   -1.80    3.40
   2 -15   9    3.10    2.40
  -2 -15  -9   -3.60    3.50
  -2  15  -9   -7.40    2.80
  -2 -16   9   23.20    4.10
  -1 -16   9   -0.50    2.90
   1 -16  -9    2.60    2.60
   0 -16   9    2.80    3.40
   0 -16  -9   -0.50    2.70
  -1 -16  -9   12.80    3.70
   1 -16   9   22.80    4.00
   5   0 -10  151.58    7.00
  -5   0  10  156.28    5.70
  -4   0  10  386.76   22.70
  -4   0  10  378.06   14.20
   4   0 -10  366.66   12.80
  -4   0  10  393.96   11.60
  -3   0  10  137.69    6.70
   3   0 -10  114.59   10.40
  -3   0  10  143.49   12.60
  -2   0  10   79.29    8.50
  -2   0  10   77.69    6.40
   2   0 -10   69.39    7.60
  -2   0  10   71.29    3.80
  -1   0  10 1144.19   27.90
  -1   0  10 1084.09   28.70
  -1   0  10 1142.19   32.20
  -1   0  10 1138.89   34.50
   0   0  10  176.18    9.30
   0   0  10  184.68    5.80
   0   0  10  181.68    6.90
   0   0  10  189.88    9.70
   0   0 -10  168.38    6.40
  -1   0 -10  270.37    8.90
   1   0  10  264.47    9.00
   1   0  10  284.47    9.00
   1   0  10  287.87    8.50
   1   0  10  293.37   11.90
   2   0  10  143.09    5.60
   2   0  10  132.59    6.00
   2   0  10  136.79    5.30
  -3   0 -10    8.50    2.50
   3   0  10    9.00    2.40
   3   0  10    9.50    2.90
   4   0  10   80.39    5.30
  -4   0 -10   77.39    5.40
   5   0  10   11.90    2.60
   5  -1 -10   -2.40    1.80
   5  -1 -10    0.70    2.30
  -5  -1  10   -1.20    1.50
   5   1 -10   -2.90    2.00
  -5   1  10    0.20    1.40
   4  -1 -10   26.40    3.60
  -4  -1  10   23.10    7.50
  -4  -1  10   20.40    4.10
   4  -1 -10   20.30    7.80
  -4  -1  10   22.00    3.10
   4  -1 -10   20.60    3.40
  -4   1  10   22.40    4.40
   4   1 -10   26.00    6.90
  -4   1  10   13.30    6.60
   4   1 -10   27.50    4.10
  -4   1  10   22.60    2.80
  -3  -1  10   68.09   10.50
   3  -1 -10   71.59    8.60
  -3   1  10   70.69    4.10
  -3   1  10   61.59    9.90
   3   1 -10   55.09    7.80
  -2  -1  10  211.58   10.40
  -2  -1  10  218.88   13.60
   2  -1 -10  223.58   12.50
  -2   1  10  229.38   10.70
  -2   1  10  206.48    7.10
   2   1 -10  224.08   12.40
  -1  -1  10   16.50    2.30
  -1  -1  10   10.20    4.00
  -1  -1  10   11.60    2.50
  -1  -1  10   12.20    3.40
  -1   1  10   16.30    4.10
  -1   1  10   17.60    2.60
  -1   1  10   13.60    2.10
   1   1 -10   11.00    3.70
   0  -1  10    3.70    2.20
   0  -1  10    4.80    3.30
   0  -1  10    3.30    3.00
   0  -1 -10    3.20    2.20
   0  -1  10    3.50    1.40
   0   1  10    3.00    2.80
   0   1  10    9.20    3.10
   0   1 -10    4.40    2.10
   0   1  10    6.90    3.40
   0   1  10    6.20    1.40
   1  -1  10  183.78    6.30
   1  -1  10  182.98    7.70
   1  -1  10  185.28    9.40
   1  -1  10  189.78    7.00
  -1  -1 -10  184.38    6.90
   1   1  10  187.58    6.70
   1   1  10  187.08    6.40
   1   1  10  188.38    9.50
  -1   1 -10  191.68    6.80
   2  -1  10   50.59    4.10
   2  -1  10   52.89    3.60
  -2  -1 -10   39.10    3.40
   2  -1  10   55.49    3.30
  -2   1 -10   40.90    3.50
   2   1  10   51.69    3.70
   2   1  10   51.89    3.20
   3  -1  10   23.60    3.50
   3  -1  10   21.20    2.90
  -3  -1 -10   23.20    3.50
   3   1  10   20.00    2.90
  -3   1 -10   24.90    3.40
   4  -1  10    6.80    2.70
  -4  -1 -10    7.50    3.10
   4  -1  10    2.40    2.90
   4   1  10    6.80    2.60
  -4   1 -10    9.90    3.10
   5  -1  10   -0.30    1.80
   5   1  10    2.20    2.00
   5  -2 -10    6.60    2.50
   5  -2 -10    2.20    2.00
  -5  -2  10    1.50    1.50
   5   2 -10    3.50    2.30
  -5   2  10    2.60    1.40
  -4  -2  10  257.37   11.60
   4  -2 -10  285.17   17.50
   4  -2 -10  260.37    9.80
  -4  -2  10  228.08   17.50
   4  -2 -10  277.17   10.50
  -4   2  10  272.07   11.60
   4   2 -10  282.87   16.70
   4   2 -10  253.67   10.00
  -4   2  10  268.47    8.60
  -4   2  10  284.67   19.20
  -3  -2  10   20.00    2.80
   3  -2 -10   18.10    5.00
  -3  -2  10   16.90    5.90
  -3  -2  10   22.00    4.40
  -3   2  10   22.20    4.50
  -3   2  10   22.90    2.70
   3   2 -10   20.00    5.60
   3   2 -10   26.60    2.80
  -2  -2  10   42.80    6.60
   2  -2 -10   58.89    7.30
  -2  -2  10   59.09    3.70
  -2  -2  10   58.69    6.10
   2   2 -10   66.09    7.40
  -2   2  10   55.29    5.80
  -2   2  10   56.19    3.30
  -1  -2  10  174.68   10.70
  -1  -2  10  169.18    7.10
  -1  -2  10  181.38    9.60
  -1  -2  10  175.18    6.20
  -1   2  10  165.98    9.10
  -1   2  10  159.48    6.40
   1   2 -10  171.68    9.70
  -1   2  10  167.78    5.70
   0  -2 -10  657.23   17.90
   0  -2  10  669.93   21.60
   0  -2  10  636.04   18.20
   0  -2  10  667.13   21.90
   0  -2  10  654.03   17.00
   0   2  10  685.83   17.80
   0   2  10  651.93   21.10
   0   2  10  659.23   16.70
   0   2  10  649.04   20.90
   1  -2  10    5.40    2.10
   1  -2  10    3.80    1.60
   1  -2  10    4.20    2.90
   1  -2  10    4.20    2.00
  -1  -2 -10    6.40    2.30
   1   2  10    4.20    1.70
   1   2  10    4.30    1.60
  -1   2 -10    8.10    2.10
   1   2  10    5.70    3.40
  -2  -2 -10  176.18    7.50
   2  -2  10  177.68    6.60
   2  -2  10  184.78    6.60
   2  -2  10  180.28    7.30
   2   2  10  180.38    6.70
   2   2  10  181.08    6.40
  -2   2 -10  188.98    7.10
   3  -2  10   -0.60    2.70
  -3  -2 -10    2.50    2.30
   3  -2  10   -1.20    1.80
   3   2  10   -2.20    1.80
  -3   2 -10    1.30    2.20
   4  -2  10    0.50    2.40
  -4  -2 -10   -1.60    2.70
   4  -2  10    4.30    3.20
  -4   2 -10   -1.20    2.40
   4   2  10   -0.50    2.30
   5  -2  10   16.60    2.70
  -5   2 -10   18.50    3.90
   5  -3 -10    7.60    2.80
   5  -3 -10    6.10    2.30
  -5  -3  10    8.70    2.00
  -5   3  10   10.30    1.80
   5   3 -10    6.00    2.50
  -4  -3  10   85.19   12.90
  -4  -3  10   87.69    6.10
   4  -3 -10   82.09    5.50
   4  -3 -10   94.39   11.70
   4  -3 -10   71.69    5.60
   4   3 -10   89.59   10.00
  -4   3  10   69.59    8.30
   4   3 -10   81.19    5.50
  -4   3  10   83.39    5.30
  -4   3  10   61.69   10.20
  -3  -3  10   33.40    5.10
  -3  -3  10   42.70    9.00
  -3  -3  10   32.90    3.60
   3  -3 -10   39.60    4.10
   3  -3 -10   37.40    6.90
   3   3 -10   39.90    7.10
  -3   3  10   31.90    2.80
  -3   3  10   38.50    5.50
  -2  -3  10    1.30    1.90
   2  -3 -10    1.40    2.90
  -2  -3  10    3.50    3.00
  -2  -3  10    2.80    4.10
  -2  -3  10    3.10    2.10
   2   3 -10    4.40    3.20
  -2   3  10   -0.30    1.30
  -2   3  10    2.90    2.80
  -1  -3  10  141.29   10.10
  -1  -3  10  142.89    6.80
  -1  -3  10  159.68    9.20
  -1  -3  10  141.49    5.50
   1   3 -10  142.99    8.80
  -1   3  10  138.69    7.30
  -1   3  10  140.39    5.10
  -1   3  10  132.69    8.40
   0  -3  10   72.39    5.10
   0  -3  10   71.69    3.50
   0  -3  10   75.09    6.70
   0  -3  10   68.79    7.10
   0   3  10   69.49    6.50
   0   3  10   68.89    3.20
   0   3  10   65.69    4.00
  -1  -3 -10  154.18    6.50
   1  -3  10  147.09    5.40
   1  -3  10  162.88    6.60
   1  -3  10  144.69    7.90
   1   3  10  148.99    5.80
  -1   3 -10  149.29    5.90
   1   3  10  143.19    8.70
   2  -3  10   22.30    2.90
   2  -3  10   21.90    2.70
   2  -3  10   21.50    3.30
   2   3  10   21.40    2.60
   2   3  10   21.30    2.40
  -2   3 -10   20.90    2.90
   3  -3  10   39.30    4.90
  -3  -3 -10   34.40    4.20
   3  -3  10   35.20    4.30
  -3   3 -10   32.00    3.70
   3   3  10   31.10    3.40
  -4  -3 -10    0.40    2.90
   4  -3  10    0.30    3.40
   4  -3  10    0.20    2.30
  -4   3 -10   -2.10    2.40
   4   3  10    1.30    2.30
   5  -3  10    5.60    2.30
  -5  -3 -10    1.40    2.40
  -5   3 -10   -1.70    2.30
   5  -4 -10    5.70    2.30
   5  -4 -10    2.10    2.40
  -5  -4  10    0.40    1.70
  -5   4  10    1.50    1.30
   5   4 -10    0.40    2.50
   4  -4 -10    0.50    2.50
  -4  -4  10   -5.50    4.10
   4  -4 -10   -3.80    4.80
   4  -4 -10   -1.80    2.20
  -4  -4  10    3.50    3.50
  -4  -4  10    0.20    2.10
  -4   4  10   -6.80    4.70
   4   4 -10    3.40    3.90
  -4   4  10    0.90    1.60
   4   4 -10    1.40    2.40
   3  -4 -10   64.29    4.20
  -3  -4  10   60.29    9.30
  -3  -4  10   66.59    6.50
   3  -4 -10   78.79    9.30
   3  -4 -10   58.39    4.90
  -3  -4  10   68.09    4.60
  -3   4  10   60.59    3.60
  -3   4  10   65.29    6.50
   3   4 -10   67.29    8.10
  -2  -4  10  152.88   11.60
  -2  -4  10  153.08    6.30
   2  -4 -10  129.49    9.80
   2   4 -10  144.49    9.80
  -2   4  10  145.09    9.90
  -2   4  10  156.48    5.50
  -1  -4  10    6.70    3.30
  -1  -4  10   13.30    2.30
  -1  -4  10   14.80    3.30
  -1  -4  10    6.60    4.00
  -1   4  10   19.20    4.30
  -1   4  10   13.80    2.40
   1   4 -10    7.00    3.30
  -1   4  10   12.90    1.90
   0  -4  10   76.09    7.20
   0  -4  10   64.29    6.50
   0  -4  10   78.69    5.50
   0  -4  10   75.79    3.70
   0   4  10   78.99    7.00
   0   4  10   77.09    4.30
   0   4 -10   72.09    5.50
   0   4 -10   75.79    4.20
   1  -4  10   -0.30    2.40
   1  -4  10    0.30    2.10
  -1  -4 -10    1.80    2.30
   1  -4  10    0.20    1.40
   1  -4  10    0.50    2.00
  -1   4 -10   -0.40    1.30
   1   4  10   -0.40    1.20
   1   4  10    2.00    2.80
   2  -4  10  174.18    6.70
   2  -4  10  186.38    7.60
   2  -4  10  176.78    6.90
  -2  -4 -10  176.78    7.70
   2   4  10  180.78    6.50
  -2   4 -10  174.88    6.80
   3  -4  10    0.50    2.60
   3  -4  10    3.80    2.40
  -3  -4 -10    3.70    2.80
   3   4  10    0.00    2.40
  -3   4 -10    5.30    2.30
   4  -4  10    4.20    2.50
  -4  -4 -10    8.40    3.70
   4  -4  10    3.40    3.50
  -4   4 -10    6.10    2.70
  -5  -4 -10   -1.20    2.50
   5  -4  10    5.40    2.30
  -5  -5  10   -0.40    1.50
   5  -5 -10    1.70    2.30
   5  -5 -10    0.80    2.10
  -5   5  10    1.50    1.30
  -4  -5  10   44.60    5.50
  -4  -5  10   38.20    4.20
   4  -5 -10   26.70    8.50
  -4  -5  10   22.60    7.70
   4  -5 -10   32.00    4.30
   4  -5 -10   44.30    5.00
  -4   5  10   51.29    6.50
  -4   5  10   39.10    3.30
   4   5 -10   38.00    4.00
   4   5 -10   30.80    6.70
   3  -5 -10  124.99    5.70
  -3  -5  10  119.19    6.30
  -3  -5  10  124.59    8.70
  -3  -5  10  140.29   12.70
   3  -5 -10  126.79    6.60
   3  -5 -10  125.99   11.00
  -3   5  10  122.59    5.20
   3   5 -10  133.89   10.60
  -3   5  10  132.39    8.90
   2  -5 -10  100.99    8.80
  -2  -5  10   94.29    5.10
  -2  -5  10   95.99    6.40
  -2  -5  10  112.29   10.50
  -2  -5  10  103.59    8.00
  -2   5  10   94.29    5.10
  -2   5  10  108.39    7.80
  -2   5  10   86.89    4.10
  -1  -5  10    8.30    2.20
  -1  -5  10    4.00    3.30
  -1  -5  10   10.40    3.30
  -1  -5  10    7.00    3.60
  -1   5  10    9.80    2.20
  -1   5  10    7.30    3.40
   1   5 -10    6.70    3.00
  -1   5  10    9.90    1.80
   0  -5  10    2.40    3.10
   0  -5 -10   -1.20    2.20
   0  -5  10   -0.80    2.90
   0  -5  10    1.30    2.40
   0   5  10    4.30    1.70
   0   5 -10    1.10    2.00
   0   5  10    1.80    1.30
   0   5  10    2.20    2.90
   0   5 -10   -0.90    1.60
   1  -5  10   38.80    2.90
   1  -5  10   37.90    4.00
   1  -5  10   46.30    5.80
   1  -5  10   46.20    4.50
   1  -5  10   48.50    5.70
  -1  -5 -10   37.10    4.00
   1   5  10   45.20    6.10
  -1   5 -10   38.40    3.80
   1   5  10   44.10    3.30
  -1   5 -10   44.60    3.40
   2  -5  10   24.40    3.70
   2  -5  10   31.80    3.10
   2  -5  10   28.00    3.30
  -2  -5 -10   32.10    4.30
  -2   5 -10   26.20    3.30
   2   5  10   35.00    3.00
  -3  -5 -10   25.50    4.50
   3  -5  10   36.20    5.60
  -3   5 -10   28.30    3.70
   4  -5  10   11.90    3.70
  -4  -5 -10   15.50    4.10
   4  -5  10   12.80    3.00
  -4   5 -10   13.70    3.20
   5  -6 -10   27.60    3.70
  -5  -6  10   31.80    3.10
   5  -6 -10   26.30    3.40
  -5   6  10   26.00    2.60
   4  -6 -10    5.00    2.70
  -4  -6  10    7.10    6.40
   4  -6 -10    1.60    6.30
  -4  -6  10    1.50    2.40
   4  -6 -10    1.30    2.80
  -4   6  10    5.20    2.00
  -4   6  10    8.60    5.60
   4   6 -10    3.70    3.50
   3  -6 -10   13.00    2.90
  -3  -6  10   19.30    3.50
   3  -6 -10   12.90    2.80
  -3  -6  10   13.90    6.40
   3  -6 -10   19.60    6.00
  -3  -6  10   12.50    4.50
   3   6 -10   20.20    5.50
  -3   6  10   15.70    2.40
  -3   6  10   11.90    4.50
   2  -6 -10    1.50    2.10
  -2  -6  10    6.50    3.10
   2  -6 -10    6.00    4.10
  -2  -6  10    2.90    3.10
  -2  -6  10    3.90    4.30
  -2   6  10    3.90    3.40
  -2   6  10    2.60    1.90
   2   6 -10   -1.40    2.40
  -1  -6  10    0.20    3.10
  -1  -6  10    1.40    2.60
  -1  -6  10    3.20    3.10
  -1  -6  10    0.40    1.90
  -1   6  10    2.80    2.00
  -1   6  10    1.70    1.50
  -1   6  10    1.00    2.70
   1   6 -10    3.30    2.30
   0  -6  10   -2.10    2.30
   0  -6 -10    1.40    2.40
   0  -6  10    0.70    2.60
   0  -6  10   -1.00    1.20
   0   6  10   -1.90    2.50
   0   6  10    3.40    1.40
   0   6 -10    0.40    2.10
   0   6  10    1.00    1.90
   0   6 -10    3.50    1.80
   1  -6  10    7.60    1.70
   1  -6  10    8.30    2.90
   1  -6  10    8.40    2.90
  -1  -6 -10    7.90    2.80
   1   6  10   10.70    3.80
  -1   6 -10    6.70    2.20
   1   6  10    8.20    2.00
   2  -6  10   25.80    3.60
  -2  -6 -10   26.50    4.50
   2  -6  10   27.10    3.40
   2  -6  10   24.10    2.90
   2   6  10   29.10    3.20
  -2   6 -10   28.40    3.40
   3  -6  10    5.00    3.30
   3  -6  10    6.60    2.60
  -3  -6 -10    9.70    4.20
  -3   6 -10    9.70    2.80
   4  -6  10    2.60    3.40
  -4  -6 -10    4.60    3.00
   4  -6  10    4.70    2.50
  -4   6 -10    4.70    2.50
   5  -7 -10   12.50    2.60
   5  -7 -10   14.30    3.00
  -5  -7  10   15.30    2.70
  -5   7  10   11.00    2.10
  -4  -7  10    2.10    2.50
   4  -7 -10    1.50    2.40
   4  -7 -10   -1.20    2.70
   4   7 -10    6.20    4.40
  -3  -7  10   20.10    5.30
   3  -7 -10   21.60    3.60
  -3  -7  10   14.10    3.30
   3  -7 -10   16.50    3.40
  -3  -7  10   13.80    5.90
   3  -7 -10   22.40    6.20
  -3   7  10   22.80    3.00
  -3   7  10   21.20    5.20
   3   7 -10   14.20    4.40
  -2  -7  10    5.40    3.70
  -2  -7  10    1.00    2.80
  -2  -7  10   -0.10    2.50
   2  -7 -10    3.90    3.80
   2  -7 -10    4.40    2.20
  -2  -7  10    3.80    4.30
   2   7 -10    4.30    3.50
  -2   7  10    5.50    1.80
  -2   7  10    6.00    2.10
   2   7 -10    4.20    4.30
  -2   7  10    4.80    3.70
  -1  -7  10  264.07   12.90
  -1  -7  10  259.97   11.00
  -1  -7  10  261.67   15.00
  -1  -7  10  262.27    9.10
   1   7 -10  274.47   11.70
  -1   7  10  224.58   12.50
  -1   7  10  276.07   11.20
  -1   7  10  241.38    8.10
   0  -7  10   72.59    6.20
   0  -7 -10   66.79    5.20
   0  -7  10   80.89    8.40
   0  -7  10   76.99    7.20
   0  -7  10   75.89    4.10
   0   7  10   59.79    6.70
   0   7 -10   68.19    4.20
   0   7  10   78.09    4.60
   0   7  10   74.79    3.70
   1  -7  10   19.50    3.40
   1  -7  10   18.80    4.20
  -1  -7 -10   19.90    3.90
   1  -7  10   18.10    4.80
   1  -7  10   21.70    2.30
  -1   7 -10   21.90    3.20
   1   7  10   19.00    4.50
   1   7  10   15.10    2.30
   2  -7  10   -2.00    2.00
  -2  -7 -10    0.50    3.00
   2  -7  10    1.70    2.70
   2  -7  10    2.30    1.90
   2   7  10    2.40    1.70
  -2   7 -10    1.70    2.20
  -3  -7 -10   76.39    6.70
   3  -7  10   70.99    4.90
   3  -7  10   60.09    5.90
  -3   7 -10   66.99    5.00
   4  -7  10   -0.90    2.20
   4  -7  10   -1.60    3.10
  -4  -7 -10    6.70    3.30
  -4   7 -10    2.00    2.20
   4  -8 -10    3.00    2.90
  -4  -8  10    3.00    2.60
   4   8 -10    3.00    3.50
  -4   8  10    3.10    1.80
   3  -8 -10   11.80    3.00
  -3  -8  10   12.60    5.00
   3  -8 -10    6.50    2.70
   3  -8 -10   15.40    6.70
  -3  -8  10    5.00    2.60
   3   8 -10    4.40    3.80
  -3   8  10    5.30    2.10
  -2  -8  10    2.40    2.50
  -2  -8  10    3.40    3.00
  -2  -8  10    4.40    4.20
   2  -8 -10    3.10    3.00
  -2  -8  10    4.80    3.90
   2  -8 -10    4.40    3.80
   2  -8 -10    3.80    2.10
  -2   8  10    0.90    1.50
   2   8 -10    4.70    3.30
  -2   8  10    6.70    3.80
  -2   8  10    4.40    2.20
  -1  -8  10  165.18   10.40
  -1  -8  10  148.09    8.60
  -1  -8  10  146.39    6.70
  -1  -8  10  137.89   11.70
   1  -8 -10  149.29    5.90
   1   8 -10  154.08    8.10
  -1   8  10  157.48   10.70
  -1   8  10  142.89    5.80
  -1   8  10  154.28    6.80
   0  -8  10    1.10    3.40
   0  -8 -10    2.60    2.70
   0  -8  10    2.20    3.10
   0  -8  10   -0.40    1.40
   0  -8  10    4.80    3.30
   0   8  10    1.70    1.90
   0   8 -10    1.40    1.80
   0   8  10    4.80    3.30
   0   8  10    3.20    1.60
   1  -8  10   11.30    4.10
   1  -8  10   21.40    5.70
   1  -8  10   17.50    2.20
   1  -8  10   16.20    3.50
  -1  -8 -10   17.00    4.50
  -1   8 -10   19.90    3.30
   1   8  10   15.40    2.70
   1   8  10   21.70    5.20
   2  -8  10   -3.60    2.70
   2  -8  10    2.60    1.90
  -2  -8 -10    0.10    2.80
  -2  -8 -10    2.20    3.50
  -2   8 -10    1.00    2.30
   3  -8  10   40.50    4.00
  -3  -8 -10   30.70    5.00
   3  -8  10   26.40    4.50
  -3   8 -10   38.60    4.30
   4  -8  10    1.30    2.10
   4  -8  10   -0.10    3.10
  -4  -8 -10    5.60    3.40
  -4   8 -10    3.60    2.20
  -4  -9  10   20.50    3.50
   4  -9 -10   13.20    3.70
   4  -9 -10   12.10    2.80
  -4   9  10   16.10    2.60
   3  -9 -10   34.70    3.90
   3  -9 -10   37.60    4.10
  -3  -9  10   24.70    5.60
  -3  -9  10   33.70    4.60
   3  -9 -10   17.50    7.90
  -3  -9  10   26.90    8.00
   3   9 -10   32.10    5.50
  -3   9  10   24.50    5.40
  -3   9  10   33.60    3.80
   2  -9 -10   -0.10    4.50
   2  -9 -10    0.70    1.90
  -2  -9  10   -2.10    2.40
   2  -9 -10   -1.40    3.10
  -2  -9  10   -0.60    2.80
  -2  -9  10   -4.80    3.20
  -2   9  10    0.80    3.50
   2   9 -10   -2.70    2.80
  -2   9  10    1.10    1.80
   1  -9 -10    9.20    3.80
  -1  -9  10   15.10    3.20
   1  -9 -10    8.40    1.90
  -1  -9  10   14.20    5.80
  -1  -9  10   12.10    4.70
  -1  -9  10   14.80    4.10
  -1   9  10   13.00    2.70
  -1   9  10   10.70    2.20
  -1   9  10    9.40    3.90
   0  -9  10   37.20    5.10
   0  -9  10   33.20    6.80
   0  -9  10   30.10    5.30
   0  -9 -10   37.10    4.60
   0   9  10   31.60    6.30
   0   9  10   39.60    4.20
   0   9 -10   35.60    4.10
   1  -9  10    8.60    3.00
  -1  -9 -10   20.20    4.50
   1  -9  10   16.30    5.00
   1  -9  10   17.30    2.20
   1   9  10   22.40    3.20
   1   9  10   19.70    4.80
  -1   9 -10   17.20    3.20
   2  -9  10    0.60    3.30
  -2  -9 -10   -0.30    3.40
  -2  -9 -10   -1.00    2.90
   2  -9  10   -5.40    2.50
   2  -9  10    0.50    1.80
  -2   9 -10   -2.10    2.10
  -3  -9 -10   15.60    4.70
   3  -9  10   13.50    4.20
   3  -9  10   16.90    3.00
  -3   9 -10   16.60    3.40
  -3   9 -10   26.10    6.90
   4  -9  10    6.50    3.10
   4  -9  10    6.90    2.30
  -4  -9 -10   10.60    3.20
  -4   9 -10   10.50    2.70
   4 -10 -10   11.50    2.80
   4 -10 -10   10.40    3.30
  -4 -10  10   14.10    3.10
  -4  10  10   13.30    2.40
   3 -10 -10    0.90    2.70
   3 -10 -10    1.50    3.00
   3 -10 -10    2.00    2.30
  -3 -10  10   -9.80    5.20
  -3 -10  10    4.90    3.30
  -3  10  10    3.70    2.20
  -3  10  10   -4.90    4.00
   3  10 -10   -0.90    3.90
   2 -10 -10   10.20    4.40
  -2 -10  10   13.50    5.50
  -2 -10  10   11.50    3.90
  -2 -10  10   10.60    3.50
   2 -10 -10    7.90    2.20
  -2 -10  10    6.20    4.20
  -2  10  10   10.70    2.60
  -2  10  10   12.50    5.10
  -1 -10  10    1.20    2.30
  -1 -10  10    0.60    3.60
  -1 -10  10    2.30    3.70
  -1 -10  10    3.60    3.60
   1  10 -10    1.00    4.10
  -1  10  10    2.00    4.00
  -1  10  10    0.50    1.70
   0 -10  10   32.40    5.40
   0 -10  10   38.90    7.80
   0 -10  10   37.40    6.60
   0 -10 -10   35.40    6.00
   0  10  10   31.50    6.60
  -1 -10 -10   13.90    4.30
  -1 -10 -10   15.80    5.10
   1 -10  10   12.40    3.70
   1  10  10   14.90    5.30
  -1  10 -10   15.30    3.40
  -2 -10 -10  102.59    9.30
  -2 -10 -10  103.79    8.50
   2 -10  10   96.09    6.50
   2 -10  10   93.69    4.70
  -2  10 -10  101.59    6.30
   3 -10  10   75.79    6.40
  -3 -10 -10  103.89    8.00
   3 -10  10   92.89    5.10
  -3  10 -10   96.09    6.00
  -3  10 -10  101.19   11.50
  -4 -10 -10    9.20    3.30
   4 -10  10    7.60    2.20
  -4  10 -10    7.00    2.30
  -4 -11  10   11.40    2.70
   4 -11 -10    7.60    2.40
   4 -11 -10   10.60    3.10
  -4  11  10    9.40    2.10
   3 -11 -10   16.60    4.00
   3 -11 -10   13.30    3.00
  -3 -11  10   14.00    3.60
   3 -11 -10   10.40    3.10
  -3  11  10   10.30    4.80
  -3  11  10   13.10    2.70
  -2 -11  10   18.40    6.70
  -2 -11  10   23.10    4.20
   2 -11 -10   19.10    2.70
  -2 -11  10   22.80    4.70
   2 -11 -10   16.90    4.50
  -2  11  10   16.70    2.90
  -2  11  10   18.80    5.50
  -1 -11  10  188.28    8.30
  -1 -11  10  181.28   12.20
  -1 -11  10  187.68   14.50
   1 -11 -10  177.38   10.40
  -1 -11  10  199.38   11.40
   1  11 -10  202.08   15.30
  -1  11  10  210.38   13.80
  -1  11  10  195.18    7.60
   0 -11  10    0.00    3.50
   0 -11  10   -0.50    3.50
   0 -11 -10   -0.60    4.00
   0  11  10   -8.00    3.20
   0  11 -10    2.30    2.00
   0  11 -10    1.40    4.60
   1 -11  10   -2.20    2.70
  -1 -11 -10    0.10    3.80
  -1 -11 -10    2.20    3.90
  -1  11 -10    0.30    2.30
   1  11  10    4.70    5.30
  -2 -11 -10    2.30    4.30
   2 -11  10    8.00    3.40
   2 -11  10    7.10    2.20
  -2 -11 -10    2.40    4.20
  -2  11 -10    0.40    4.10
  -2  11 -10    6.70    2.90
  -3 -11 -10    2.60    3.70
   3 -11  10    4.40    2.20
  -3  11 -10    3.00    2.50
   3 -12 -10    9.10    3.20
  -3 -12  10    6.20    3.10
   3 -12 -10    4.40    2.50
  -3  12  10    6.10    2.20
  -2 -12  10   22.20    7.70
  -2 -12  10   21.00    4.80
   2 -12 -10   18.10    4.70
  -2 -12  10   13.20    3.60
  -2  12  10    8.40    5.40
  -2  12  10   11.70    2.80
   1 -12 -10   83.39    7.90
  -1 -12  10   90.99    8.00
  -1 -12  10   92.79   11.80
  -1 -12  10   84.69    6.30
   1  12 -10   81.49   11.10
  -1  12  10   83.99    9.60
   0 -12  10  112.79   12.10
   0 -12  10  113.09    8.70
   0 -12 -10  113.59    9.30
   0  12 -10   81.19   10.70
   0  12  10  108.89   11.10
   1 -12  10   20.20    4.40
  -1 -12 -10   37.50    6.20
  -1 -12 -10   33.90    6.60
   1  12  10   25.20    8.20
  -1  12 -10   42.80    5.00
  -1  12 -10   32.40    8.40
   2 -12  10   29.20    4.40
  -2 -12 -10   17.60    6.20
  -2 -12 -10   34.00    6.30
  -2  12 -10   31.80    4.40
  -2  12 -10   37.30   11.70
   3 -12  10    9.90    2.10
  -3 -12 -10   19.40    4.20
  -3  12 -10   15.10    3.30
  -3 -13  10   66.69    5.20
   3 -13 -10   54.39    4.90
  -3  13  10   62.79    4.30
  -2 -13  10   12.60    3.00
  -2 -13  10   11.10    4.10
  -2  13  10   13.10    2.90
  -2  13  10   15.40    5.20
  -1 -13  10   19.20    5.20
   1 -13 -10    4.20    4.00
  -1 -13  10   17.40    5.80
   1  13 -10    5.60    8.20
  -1  13  10   14.90    3.10
  -1  13  10   14.80    5.70
   0 -13 -10   14.10    5.40
   0 -13  10   21.70    4.90
   0  13  10   14.90    5.70
   0  13 -10   15.60    7.10
   1 -13  10    0.30    3.10
  -1 -13 -10   15.70    4.30
  -1 -13 -10   -3.50    4.30
  -1  13 -10    4.00    5.70
  -1  13 -10    0.40    2.80
   2 -13  10    1.50    2.70
  -2 -13 -10    4.20    4.60
  -2 -13 -10    1.20    4.50
  -2  13 -10    1.10    2.70
  -3  13 -10    6.80    2.60
   3 -14 -10    9.80    2.80
  -3 -14  10    8.50    2.60
   2 -14 -10    6.60    2.80
  -2 -14  10    6.10    3.40
  -2 -14  10    1.30    3.30
   2 -14 -10   -0.50    2.70
  -2  14  10    6.20    2.20
  -1 -14  10    4.20    4.00
  -1  14  10    7.90    4.70
   0 -14  10   12.00    4.40
   0 -14 -10    0.20    4.40
   0  14  10   -0.10    5.70
   0  14 -10   -1.90    5.90
   1 -14  10   18.30    4.50
  -1 -14 -10   19.00    5.10
  -1  14 -10   30.60    4.40
  -2 -14 -10   -5.00    4.20
   2 -14  10    1.70    2.40
  -2 -14 -10   -6.40    5.00
  -2  14 -10   -0.10    2.50
   2 -15 -10   20.20    3.20
   2 -15 -10    8.10    2.80
  -2 -15  10   11.40    3.60
  -2  15  10    8.00    2.80
   1 -15 -10    1.60    2.30
  -1 -15  10   -0.40    3.30
   1 -15 -10   -2.90    2.60
   0 -15  10    3.20    3.50
   0 -15 -10    2.20    3.50
   1 -15  10    3.80    3.10
  -1 -15 -10   -0.40    3.90
   2 -15  10    9.00    2.40
  -2 -15 -10   10.40    3.70
  -1 -16  10   -0.40    2.80
   1 -16 -10    0.20    2.30
   0 -16  10    1.30    2.90
   0 -16 -10    1.30    2.70
   1 -16  10    0.30    2.60
  -1 -16 -10    1.00    3.00
   4   0 -11    4.50    4.70
   4   0 -11    0.80    2.00
   4   0 -11    4.00    2.80
  -4   0  11    1.90    1.90
  -4   0  11    1.10    5.00
  -3   0  11   -2.00    2.50
  -3   0  11    1.90    4.40
   3   0 -11    4.10    3.50
  -3   0  11    1.90    1.80
  -2   0  11   -1.20    3.20
  -2   0  11    2.00    1.80
  -2   0  11   -0.40    1.40
  -2   0  11    0.20    2.60
   2   0 -11   -1.30    2.60
  -1   0  11   -2.30    1.80
  -1   0  11   -1.10    2.90
  -1   0  11   -0.70    1.40
  -1   0  11   -3.70    2.60
   0   0  11   -1.80    1.10
   0   0  11   -0.40    1.80
   0   0  11   -1.70    2.10
   0   0  11   -0.10    2.40
  -1   0 -11    1.40    1.90
   1   0  11    0.00    1.50
   1   0  11   -1.80    2.30
   1   0  11    0.30    1.50
   2   0  11    0.30    1.40
  -2   0 -11    0.90    1.80
   2   0  11    6.20    2.10
  -3   0 -11    0.20    2.30
   3   0  11   -1.10    2.10
   3   0  11    0.50    0.80
   4   0  11   -1.90    2.30
  -4   0 -11   -0.50    2.50
  -5   0 -11   -2.50    2.20
   5   0  11    0.60    2.40
  -5  -1  11   38.90    2.80
   5  -1 -11   32.60    3.90
  -5   1  11   35.80    2.70
   5   1 -11   38.00    4.00
  -4  -1  11  274.57   18.60
  -4  -1  11  303.37   13.60
  -4  -1  11  283.97    9.50
   4  -1 -11  300.77   17.90
   4  -1 -11  280.07   10.70
   4  -1 -11  270.57    9.90
   4   1 -11  309.67   18.00
   4   1 -11  263.67   10.50
  -4   1  11  266.57   18.90
  -4   1  11  283.47    9.20
  -4   1  11  299.17   18.70
   3  -1 -11   92.39    9.90
  -3  -1  11  116.29   11.80
  -3  -1  11  107.69    5.20
  -3  -1  11  118.49    8.20
  -3   1  11   94.39    4.80
   3   1 -11  102.09   10.00
  -3   1  11  123.29    8.10
  -3   1  11  115.19   11.50
  -2  -1  11   19.90    4.80
  -2  -1  11   35.20    3.50
  -2  -1  11   20.60    4.30
  -2  -1  11   27.30    2.90
  -2   1  11   25.90    4.70
  -2   1  11   28.30    2.80
   2   1 -11   19.50    5.00
  -2   1  11   29.90    3.20
  -2   1  11   17.20    4.90
  -1  -1  11  340.87   16.30
  -1  -1  11  362.66   11.90
  -1  -1  11  389.26   11.00
  -1  -1  11  390.06   15.20
  -1   1  11  404.56   15.40
  -1   1  11  392.56   10.80
  -1   1  11  385.76   11.80
  -1   1  11  345.67   16.00
   1   1 -11  396.96   16.00
   0  -1  11  167.38    7.00
   0  -1  11  175.48    5.80
   0  -1  11  169.28    9.70
   0  -1  11  178.68    9.90
   0   1  11  174.78    6.80
   0   1  11  166.98    9.50
   0   1  11  171.68    9.50
   0   1  11  174.28    5.70
   1  -1  11   96.29    4.90
   1  -1  11  102.19    5.70
  -1  -1 -11   98.69    5.00
   1  -1  11  107.09    4.60
   1  -1  11  106.19    7.60
  -1   1 -11  106.69    5.00
   1   1  11  104.29    4.80
   1   1  11  101.29    7.30
   1   1  11  100.09    4.60
   2  -1  11    9.30    2.30
   2  -1  11    6.90    1.80
  -2  -1 -11    4.50    2.20
  -2   1 -11    8.10    2.40
   2   1  11    5.40    2.00
   2   1  11    8.40    1.90
  -3  -1 -11  151.28    7.00
   3  -1  11  156.28    7.40
   3  -1  11  151.58    6.60
  -3   1 -11  140.19    6.70
   3   1  11  125.49    6.20
  -4  -1 -11   45.00    4.90
   4  -1  11   34.00    3.80
  -4   1 -11   44.60    4.80
   4   1  11   38.10    4.00
   5  -1  11    4.50    2.90
  -5   1 -11    2.60    2.50
  -5  -2  11    4.80    1.60
   5  -2 -11    5.00    2.10
   5  -2 -11    4.70    2.50
   5   2 -11    6.60    2.40
  -5   2  11    5.90    1.50
  -4  -2  11   98.89   13.10
  -4  -2  11   86.89    7.70
   4  -2 -11   95.49    5.70
  -4  -2  11   97.79    5.30
   4  -2 -11   91.29    6.20
  -4   2  11   83.89    7.70
   4   2 -11   99.19    6.20
   4   2 -11   85.09   10.20
  -4   2  11   93.49    4.70
  -4   2  11  109.59   12.90
   3  -2 -11    6.40    4.10
  -3  -2  11    2.90    2.90
  -3  -2  11    5.70    4.70
  -3   2  11    5.60    1.90
   3   2 -11    5.70    3.70
  -3   2  11    6.30    3.20
  -3   2  11    5.90    5.10
   2  -2 -11   -1.40    2.70
  -2  -2  11   -1.00    2.90
  -2  -2  11    5.50    2.30
   2   2 -11    3.10    4.40
  -2   2  11    1.20    1.40
  -2   2  11    0.40    1.50
  -2   2  11    3.00    3.90
  -1  -2  11   14.30    2.30
  -1  -2  11   11.60    2.60
  -1  -2  11    8.60    3.30
  -1  -2  11   10.90    3.50
  -1   2  11   10.50    3.70
  -1   2  11   13.20    2.40
  -1   2  11   14.60    2.10
   1   2 -11   17.40    4.20
   0  -2  11  283.37   13.00
   0  -2  11  286.77    8.70
   0  -2  11  270.07    9.70
   0  -2  11  273.27   12.60
   0   2  11  287.87    9.30
   0   2  11  284.17   12.80
   0   2 -11  275.87    9.10
   0   2  11  285.17   12.40
  -1  -2 -11  136.79    6.10
   1  -2  11  140.39    8.70
   1  -2  11  149.88    6.20
   1  -2  11  134.39    5.30
   1  -2  11  143.19    8.80
   1   2  11  137.99    5.60
   1   2  11  151.08    8.80
  -1   2 -11  124.49    5.60
   2  -2  11    6.20    1.80
   2  -2  11    5.10    2.00
  -2  -2 -11    5.00    2.30
   2  -2  11    4.80    2.70
  -2   2 -11    6.50    2.40
   2   2  11    8.90    1.90
   2   2  11    8.30    2.20
   3  -2  11   62.59    5.50
  -3  -2 -11   61.49    5.10
   3  -2  11   62.49    4.60
  -3   2 -11   59.09    4.70
   3   2  11   57.79    4.40
  -4  -2 -11    1.30    2.90
   4  -2  11    4.40    2.50
   4   2  11    1.50    2.40
  -4   2 -11    0.20    2.50
   5  -3 -11   18.80    3.40
   5  -3 -11   31.90    3.30
  -5   3  11   25.50    2.40
   5   3 -11   24.70    3.10
  -4  -3  11   46.20    8.20
  -4  -3  11   64.09    7.10
   4  -3 -11   75.59   11.20
   4  -3 -11   56.49    5.20
   4  -3 -11   52.59    4.90
  -4   3  11   40.70    9.00
  -4   3  11   56.59    3.80
   4   3 -11   53.29    8.60
   4   3 -11   53.19    5.00
  -3  -3  11    1.50    1.90
  -3  -3  11    3.50    3.10
   3  -3 -11    0.70    3.70
  -3  -3  11    1.00    3.70
  -3   3  11    3.50    1.70
  -3   3  11    7.60    3.20
   3   3 -11    5.30    3.80
  -2  -3  11    6.20    4.50
  -2  -3  11    5.30    3.30
   2  -3 -11    7.20    4.00
  -2  -3  11    0.20    1.90
   2   3 -11    5.70    3.60
  -2   3  11    1.10    2.60
  -2   3  11    2.30    2.70
  -1  -3  11  369.76   15.00
  -1  -3  11  345.47   11.90
  -1  -3  11  405.66   25.50
  -1  -3  11  349.77   10.70
  -1   3  11  348.17   10.20
   1   3 -11  358.96   14.90
  -1   3  11  360.66   14.70
  -1   3  11  342.57   11.00
   0  -3 -11    5.10    2.40
   0  -3  11    5.30    2.60
   0  -3  11   -0.50    3.30
   0  -3  11    2.70    3.30
   0   3 -11    6.60    2.20
   0   3  11    3.30    3.10
   0   3  11    3.60    1.80
   1  -3  11  171.58    9.40
   1  -3  11  171.08    6.00
  -1  -3 -11  162.98    7.10
   1  -3  11  164.98    8.60
   1  -3  11  169.48    7.00
  -1   3 -11  143.09    6.30
   1   3  11  170.98    9.50
   1   3  11  165.88    6.30
   2  -3  11    1.60    2.60
  -2  -3 -11    2.60    2.30
   2  -3  11    4.50    2.00
   2  -3  11    2.80    1.80
  -2   3 -11    2.90    2.10
   2   3  11    2.90    1.60
   2   3  11    3.10    1.90
   3  -3  11    8.40    2.60
   3  -3  11    9.70    3.50
  -3  -3 -11    9.40    3.40
  -3   3 -11    8.10    2.90
   3   3  11    9.50    2.50
  -4  -3 -11    3.60    2.90
   4  -3  11    4.80    3.20
   4  -3  11    1.50    2.30
   4   3  11    7.50    2.80
  -4   3 -11    5.10    2.70
   5  -4 -11   55.09    4.10
   5  -4 -11   47.30    4.20
  -5  -4  11   48.80    3.50
   5   4 -11   44.00    3.50
  -5   4  11   48.60    3.00
  -4  -4  11   92.39    8.10
  -4  -4  11  116.99    5.70
   4  -4 -11  121.29   14.20
  -4  -4  11  132.59   15.30
   4  -4 -11  107.29    6.40
   4  -4 -11  105.99    6.50
  -4   4  11  169.78   22.60
   4   4 -11  109.69    6.20
   4   4 -11   99.69   11.00
  -4   4  11   92.19    8.80
  -4   4  11  107.99    5.00
  -3  -4  11   11.30    5.50
   3  -4 -11   22.50    3.10
   3  -4 -11   18.70    3.50
  -3  -4  11   19.20    4.90
   3  -4 -11   25.50    6.00
  -3  -4  11   17.80    3.10
   3   4 -11   16.80    5.20
  -3   4  11   18.50    2.60
  -3   4  11   17.30    4.30
   2  -4 -11    6.80    3.90
  -2  -4  11    5.50    3.90
  -2  -4  11    6.50    2.80
  -2  -4  11    7.50    2.30
  -2  -4  11    4.40    3.00
  -2   4  11    7.00    3.70
  -2   4  11    9.90    2.20
  -2   4  11    5.90    1.60
   2   4 -11    8.30    4.00
  -1  -4  11  284.27   14.80
  -1  -4  11  289.87   13.30
  -1  -4  11  273.97   10.50
   1   4 -11  272.27   12.70
  -1   4  11  272.87    9.30
  -1   4  11  274.87   12.90
  -1   4  11  275.37    8.40
   0  -4  11  276.67   10.50
   0  -4 -11  273.77    9.80
   0  -4  11  292.17   13.30
   0  -4  11  283.27   13.70
   0   4  11  275.97    8.30
   0   4 -11  278.87   11.70
   0   4 -11  275.97    9.20
   0   4  11  294.37   13.10
   0   4  11  281.77    9.30
   1  -4  11   11.40    3.20
   1  -4  11   12.70    2.80
   1  -4  11   12.10    2.10
   1  -4  11   10.60    3.50
  -1  -4 -11    9.50    2.90
   1   4  11   14.80    4.20
   1   4  11   11.20    2.10
  -1   4 -11   16.60    2.90
   2  -4  11    7.60    3.00
  -2  -4 -11    4.40    2.70
   2  -4  11    6.20    2.00
   2  -4  11    9.40    2.30
   2   4  11    3.80    1.80
  -2   4 -11    4.90    2.30
   3  -4  11  137.69    6.50
  -3  -4 -11  134.89    7.80
   3  -4  11  130.79    7.60
  -3   4 -11  132.89    6.50
   4  -4  11   -1.20    3.90
  -4  -4 -11    0.40    3.20
   4  -4  11   -3.50    2.30
  -4   4 -11   -0.60    2.30
  -5  -5  11    8.20    2.00
   5  -5 -11    3.50    2.40
   5  -5 -11    4.10    2.20
  -5   5  11    6.80    1.60
   4  -5 -11   15.60    3.50
  -4  -5  11   26.60    3.60
   4  -5 -11   28.70    4.10
  -4  -5  11   28.70    8.60
   4  -5 -11   26.20    7.60
   4   5 -11   30.60    3.90
   4   5 -11   21.20    6.40
  -4   5  11   28.70    3.10
  -4   5  11   11.60    6.60
   3  -5 -11    4.90    5.20
  -3  -5  11    4.70    3.60
  -3  -5  11    3.20    4.80
   3  -5 -11    3.70    2.40
   3  -5 -11   -0.20    2.40
  -3  -5  11    1.80    2.30
  -3   5  11    2.80    1.70
  -3   5  11    4.60    3.10
   3   5 -11    3.80    3.90
  -2  -5  11   25.40    6.20
   2  -5 -11   21.00    5.50
  -2  -5  11   27.20    5.30
  -2  -5  11   31.90    4.50
  -2   5  11   29.70    5.80
   2   5 -11   29.30    5.80
  -2   5  11   30.20    3.60
  -1  -5  11    3.70    3.70
  -1  -5  11    3.80    3.70
  -1  -5  11    0.60    2.60
  -1  -5  11    0.80    1.90
  -1   5  11    2.10    1.80
   1   5 -11   -3.40    2.00
  -1   5  11    0.90    1.30
  -1   5  11   -2.20    2.70
   0  -5 -11  120.99    6.40
   0  -5  11  115.29    4.90
   0  -5  11  121.69    8.60
   0  -5  11  127.49    7.50
   0   5 -11  121.29    5.60
   0   5  11  146.69    8.00
   0   5  11  124.19    4.70
   0   5  11  105.49    8.10
  -1  -5 -11   14.80    3.10
   1  -5  11   17.00    3.80
   1  -5  11   12.50    2.10
   1  -5  11   15.80    3.20
   1  -5  11   13.40    4.10
   1   5  11   16.90    2.60
  -1   5 -11    7.80    2.70
   1   5  11    6.80    3.50
  -1   5 -11   13.40    2.70
   2  -5  11   63.69    4.20
  -2  -5 -11   59.09    5.20
   2  -5  11   57.59    5.20
   2  -5  11   61.89    4.30
   2   5  11   60.99    3.90
  -2   5 -11   56.19    4.30
   3  -5  11    0.40    2.20
   3  -5  11    2.10    3.50
  -3  -5 -11   -1.30    2.90
   3  -5  11    1.20    0.80
  -3   5 -11    1.60    2.60
   4  -5  11    7.50    3.40
  -4  -5 -11    3.70    3.20
   4  -5  11    3.80    2.50
  -4   5 -11    5.30    2.60
   5  -6 -11    3.70    2.20
  -5  -6  11    0.70    1.80
   5  -6 -11    2.00    2.00
   4  -6 -11   27.60    3.80
   4  -6 -11   30.70    9.20
   4  -6 -11   30.90    4.30
  -4  -6  11   32.80    3.90
   4   6 -11   28.10    5.70
  -4   6  11   31.30    3.20
   3  -6 -11   94.79   10.70
  -3  -6  11   89.99   11.50
   3  -6 -11  101.39    5.70
  -3  -6  11   91.79    8.40
  -3  -6  11  103.69    6.00
   3  -6 -11   93.39    5.70
   3   6 -11   92.79    9.70
  -3   6  11   98.69    4.90
  -3   6  11   94.29    8.00
  -2  -6  11   64.79    9.60
  -2  -6  11   58.89    4.60
  -2  -6  11   59.79    7.40
   2  -6 -11   66.89    8.30
  -2   6  11   63.89    3.70
  -2   6  11   63.29    4.30
  -2   6  11   66.49    7.10
   2   6 -11   65.59    7.30
  -1  -6  11   -2.90    2.40
  -1  -6  11   -0.90    1.70
  -1  -6  11    5.40    4.00
  -1  -6  11    0.10    2.90
  -1   6  11   -1.10    1.70
  -1   6  11    2.30    3.00
  -1   6  11   -0.70    1.20
   1   6 -11   -2.00    1.80
   0  -6  11   79.59    6.10
   0  -6 -11   76.89    5.50
   0  -6  11   73.09    4.00
   0  -6  11   66.19    7.00
   0   6  11   82.49    4.70
   0   6  11   77.59    3.80
   0   6 -11   74.29    4.50
   0   6 -11   72.89    5.50
   0   6  11   73.79    7.30
  -1  -6 -11   65.19    5.60
   1  -6  11   62.39    7.00
   1  -6  11   73.99    5.50
   1  -6  11   67.79    6.50
   1  -6  11   68.69    3.70
   1   6  11   71.69    4.30
   1   6  11   75.79    7.20
  -1   6 -11   64.49    4.30
  -2  -6 -11    4.70    3.20
   2  -6  11    8.70    2.20
   2  -6  11    9.80    2.70
   2  -6  11    9.90    3.10
  -2   6 -11   12.70    2.90
   2   6  11   10.60    2.40
   3  -6  11   67.09    6.30
  -3  -6 -11   60.29    6.20
   3  -6  11   65.89    4.70
  -3   6 -11   55.19    4.90
  -4  -6 -11    2.10    3.10
   4  -6  11    0.70    2.20
   4  -6  11    0.20    3.10
  -4   6 -11    0.40    2.30
  -4  -7  11   59.99    4.80
   4  -7 -11   71.59    5.20
   4  -7 -11   61.49    5.50
   4   7 -11   48.50    6.90
  -4   7  11   65.69    4.10
  -3  -7  11   16.50    6.20
  -3  -7  11   14.20    5.00
   3  -7 -11   14.90    3.20
  -3  -7  11   15.20    3.30
   3  -7 -11   15.90    3.60
   3  -7 -11   13.60    5.80
  -3   7  11   11.50    4.40
  -3   7  11   17.60    2.70
   3   7 -11   16.00    4.90
   2  -7 -11    8.80    2.50
  -2  -7  11   14.60    4.90
  -2  -7  11    8.30    4.80
  -2  -7  11    8.10    2.80
   2  -7 -11    8.10    4.70
  -2  -7  11   14.80    3.80
   2   7 -11    4.80    3.20
  -2   7  11    5.50    3.90
  -2   7  11   15.60    2.90
  -2   7  11    9.30    2.30
   2   7 -11   -5.40    6.70
  -1  -7  11   20.30    4.90
  -1  -7  11   18.00    3.20
  -1  -7  11   16.10    4.80
  -1  -7  11   23.80    4.60
  -1   7  11   16.90    2.40
  -1   7  11   20.00    3.00
   1   7 -11   14.00    3.50
  -1   7  11   15.60    4.60
   0  -7  11  153.18   11.40
   0  -7 -11  134.19    7.10
   0  -7  11  138.59    5.70
   0  -7  11  145.09    9.70
   0  -7  11  135.59    7.90
   0   7  11  140.59    5.50
   0   7 -11  143.19    6.30
   0   7  11  142.99    6.40
   0   7  11  141.99    9.90
   1  -7  11    1.10    2.30
   1  -7  11    0.60    2.80
   1  -7  11   -1.90    1.20
   1  -7  11   -0.30    2.80
   1   7  11   -0.10    1.50
  -1   7 -11    0.60    1.80
   2  -7  11   89.89    4.80
  -2  -7 -11   97.19    7.20
   2  -7  11   98.39    5.80
   2  -7  11   80.39    6.20
  -2   7 -11   90.89    5.50
  -3  -7 -11   11.10    4.10
   3  -7  11    7.40    3.70
   3  -7  11    9.20    2.70
  -3   7 -11    9.70    3.00
  -4  -7 -11   -0.40    3.10
   4  -7  11    4.40    2.60
   4  -7  11   -0.20    3.00
  -4   7 -11   -0.80    2.20
   4  -8 -11   53.39    4.80
  -4  -8  11   57.09    4.70
   4  -8 -11   54.59    5.40
  -4   8  11   50.89    3.90
  -3  -8  11  120.59    7.00
  -3  -8  11  128.89    9.90
   3  -8 -11  122.29   14.10
  -3  -8  11  123.19   12.80
   3  -8 -11  137.19    6.80
   3  -8 -11  127.79    6.50
   3   8 -11  124.99   10.10
  -3   8  11  130.39    5.80
  -3   8  11  131.19   10.10
  -2  -8  11    1.00    4.70
   2  -8 -11    0.90    2.00
   2  -8 -11   -3.70    3.00
  -2  -8  11   -1.70    2.40
  -2  -8  11   -1.70    2.70
   2  -8 -11   -1.90    3.80
  -2  -8  11   -1.10    3.20
   2   8 -11    2.30    2.80
  -2   8  11    2.40    1.80
  -2   8  11    4.20    3.70
  -2   8  11   -2.30    2.10
  -1  -8  11    7.40    3.70
  -1  -8  11    9.30    4.20
  -1  -8  11    9.30    3.10
  -1  -8  11   -1.20    3.40
   1  -8 -11    9.90    2.30
  -1   8  11    8.30    2.00
   1   8 -11   13.20    3.30
  -1   8  11    4.00    3.90
  -1   8  11    8.40    2.40
   0  -8 -11   70.19    5.40
   0  -8  11   62.29    8.20
   0  -8  11   64.19    6.20
   0  -8  11   61.29    7.10
   0   8  11   61.09    3.60
   0   8  11   58.69    4.40
   0   8  11   56.09    7.40
   0   8 -11   58.39    4.40
   1  -8  11   14.50    3.60
   1  -8  11   16.20    4.40
   1  -8  11   15.80    2.20
  -1  -8 -11   20.40    4.50
   1  -8  11   13.00    4.50
  -1   8 -11   17.70    3.30
   1   8  11    9.10    4.80
   1   8  11   17.50    2.90
   2  -8  11   23.00    2.90
   2  -8  11   21.10    3.50
  -2  -8 -11   22.30    4.80
  -2  -8 -11   23.40    4.80
  -2   8 -11   25.40    4.00
   3  -8  11    3.60    3.60
  -3  -8 -11    7.50    4.10
   3  -8  11    1.90    2.30
  -3   8 -11    6.20    3.00
   4  -8  11    1.90    2.20
  -4  -8 -11    2.80    3.30
  -4   8 -11    1.40    2.40
  -4  -9  11    0.20    2.30
   4  -9 -11    3.90    2.50
   4  -9 -11    1.90    2.70
  -4   9  11    4.40    1.90
  -3  -9  11   57.39    5.50
  -3  -9  11   64.89    8.60
   3  -9 -11   66.89    5.00
   3  -9 -11   57.89    5.10
  -3   9  11   63.29    8.40
  -3   9  11   65.09    4.40
   3   9 -11   63.59    8.00
   2  -9 -11    2.30    3.80
  -2  -9  11    5.60    4.50
   2  -9 -11   -1.40    3.40
  -2  -9  11    1.90    2.80
  -2  -9  11    3.70    3.50
  -2  -9  11    9.10    3.40
   2  -9 -11   -5.70    4.60
   2   9 -11    4.60    3.40
  -2   9  11   -0.40    3.40
  -2   9  11    1.80    1.90
  -1  -9  11   79.99    8.20
  -1  -9  11   77.19   10.00
   1  -9 -11   68.49    4.00
  -1  -9  11   67.79    6.70
  -1   9  11   80.99    4.40
  -1   9  11   73.09    5.10
  -1   9  11   60.99    8.10
   0  -9 -11    1.60    2.30
   0  -9  11    5.60    3.50
   0  -9  11    3.10    3.10
   0  -9  11    2.00    4.20
   0   9  11   -0.70    2.10
   0   9 -11   -0.70    2.20
   0   9  11   -1.70    1.20
   0   9  11    0.90    3.20
  -1  -9 -11    2.40    3.50
   1  -9  11   -1.40    1.40
   1  -9  11   -2.80    3.60
   1  -9  11   -1.00    3.60
   1  -9  11   -0.50    2.60
   1   9  11    0.00    1.80
  -1   9 -11    0.90    2.30
   1   9  11    1.50    4.30
   2  -9  11  120.99    5.50
   2  -9  11  122.69    7.00
  -2  -9 -11  116.39   12.00
  -2  -9 -11  133.49    8.80
  -2   9 -11  136.29    7.50
   3  -9  11   75.49    6.40
  -3  -9 -11   79.39    7.40
   3  -9  11   71.99    4.80
  -3   9 -11   79.09    5.60
  -4  -9 -11    1.90    2.80
   4  -9  11    3.90    2.20
  -4   9 -11    2.00    2.30
  -4 -10  11    7.70    2.40
   4 -10 -11    9.50    3.10
   4 -10 -11    6.10    2.60
  -4  10  11    5.50    2.00
   3 -10 -11    1.30    3.10
  -3 -10  11    1.70    2.80
   3 -10 -11    2.40    2.40
  -3  10  11    1.70    4.00
  -3  10  11    4.10    2.20
  -2 -10  11   15.00    3.90
  -2 -10  11   16.80    6.50
  -2 -10  11   21.70    4.40
   2 -10 -11   14.30    2.60
  -2 -10  11   14.70    5.00
   2 -10 -11   23.70    7.50
   2 -10 -11   20.20    5.00
  -2  10  11   16.80    5.30
  -2  10  11   19.20    4.00
  -1 -10  11  228.68    8.80
  -1 -10  11  214.88   11.20
  -1 -10  11  218.98   13.30
  -1 -10  11  224.08   15.80
   1 -10 -11  201.28   10.70
  -1  10  11  214.88    8.10
   1  10 -11  233.28   15.70
  -1  10  11  205.88   13.90
   0 -10  11   11.50    4.10
   0 -10  11   19.90    8.70
   0 -10 -11   17.00    4.90
   0 -10  11   20.40    5.60
   0  10  11   20.90    6.30
   0  10  11   11.30    3.00
   0  10 -11   17.10    3.20
  -1 -10 -11  151.98    9.30
  -1 -10 -11  153.98    9.70
   1  10  11  142.79   13.10
  -1  10 -11  157.48    7.70
  -2 -10 -11    2.90    4.50
   2 -10  11    2.70    1.90
  -2 -10 -11    1.80    4.10
   2 -10  11    6.10    3.00
  -2  10 -11    6.60    3.10
   3 -10  11    3.60    2.20
  -3 -10 -11    6.20    3.80
  -3  10 -11    7.40    3.00
   4 -11 -11   24.10    3.10
  -4 -11  11   27.10    3.20
   4 -11 -11   25.90    3.60
  -4  11  11   30.60    3.10
   3 -11 -11   14.10    3.70
  -3 -11  11    8.40    3.00
   3 -11 -11   13.70    3.00
   3 -11 -11   11.40    2.70
  -3  11  11   11.60    2.50
  -2 -11  11   15.70    3.80
   2 -11 -11   10.90    4.40
  -2 -11  11   17.50    7.00
  -2 -11  11   12.80    4.20
   2 -11 -11   10.20    2.60
  -2  11  11   13.90    5.50
  -2  11  11   10.20    2.70
  -1 -11  11   35.40    8.10
  -1 -11  11   45.20    8.30
   1 -11 -11   41.30    6.10
  -1 -11  11   43.20    6.00
  -1  11  11   47.30    4.00
   1  11 -11   49.70    9.40
  -1  11  11   35.80    7.60
   0 -11 -11    3.60    4.40
   0 -11  11    0.90    3.30
   0 -11  11    1.20    4.80
   0  11  11   -3.70    3.60
   0  11 -11   -1.90    2.30
  -1 -11 -11   30.10    5.80
   1 -11  11   26.20    4.60
  -1 -11 -11   24.70    5.60
   2 -11  11    5.30    2.90
  -2 -11 -11    9.30    5.00
  -2 -11 -11    2.00    4.00
  -2  11 -11    3.20    5.30
  -2  11 -11    5.00    2.90
   3 -11  11    2.10    2.00
  -3 -11 -11   -4.90    3.20
  -3  11 -11   -0.50    2.20
  -3 -12  11   21.00    3.70
   3 -12 -11   13.80    2.80
   3 -12 -11   17.30    3.70
  -3  12  11   23.00    3.10
  -2 -12  11   12.60    3.10
   2 -12 -11    9.60    4.20
  -2 -12  11    7.90    4.20
  -2  12  11   12.70    2.90
  -2  12  11   10.40    5.20
   1 -12 -11  111.89    9.00
  -1 -12  11  122.89   12.70
  -1 -12  11  131.99    9.20
  -1  12  11  132.09   11.30
   1  12 -11  157.18   15.60
  -1  12  11  120.99    6.30
   0 -12  11   88.69    7.90
   0 -12  11   88.99   11.90
   0 -12 -11   92.39    8.90
   0  12 -11   81.29   11.40
   0  12  11   72.39    9.70
   1 -12  11   15.60    4.20
  -1 -12 -11    7.00    4.50
  -1 -12 -11   16.70    5.70
  -1  12 -11   17.60    5.80
   1  12  11   -8.80    8.30
  -1  12 -11   14.50    3.50
   2 -12  11    3.50    2.80
  -2 -12 -11   -2.70    3.90
  -2 -12 -11    3.50    3.80
  -2  12 -11    0.30    2.60
  -2  12 -11   -2.50    5.30
  -3 -12 -11   66.29    6.80
  -3  12 -11   69.79    5.10
  -3 -13  11    5.80    2.20
   3 -13 -11    0.10    2.50
  -3  13  11   -2.10    1.80
  -2 -13  11   64.89    6.70
   2 -13 -11   56.69    6.00
  -2  13  11   75.39    4.70
  -1 -13  11   85.59    7.60
   1 -13 -11   70.69    7.50
  -1  13  11   82.59    5.20
   1  13 -11   42.20   13.80
  -1  13  11   76.89   10.40
   0 -13 -11   15.20    5.10
   0 -13  11   -0.40    3.40
   0  13 -11   -1.60    5.40
   0  13  11   -9.50    4.70
  -1 -13 -11   41.20    8.10
   1 -13  11   35.50    5.20
  -1  13 -11   31.30    7.50
  -1  13 -11   50.59    5.20
  -2 -13 -11    2.40    4.40
   2 -13  11   12.40    3.30
  -2 -13 -11   15.80    4.80
  -2  13 -11   14.40    3.40
   2 -14 -11    0.00    2.90
  -2 -14  11   -0.80    3.20
   2 -14 -11    0.30    2.40
  -2 -14  11    2.60    2.80
  -2  14  11   -1.90    1.80
  -1 -14  11    2.40    3.40
   1 -14 -11   -0.80    3.10
   0 -14 -11   12.20    4.50
   0 -14  11   18.70    4.80
   1 -14  11    6.40    3.40
  -1 -14 -11    8.60    4.70
  -2 -14 -11   -1.70    3.90
  -2 -14 -11   16.40    6.20
   2 -14  11    1.90    2.20
  -2  14 -11   -5.00    2.70
   2 -15 -11   25.80    3.30
  -2 -15  11   22.40    4.20
  -1 -15  11   10.00    3.70
   1 -15 -11    3.40    2.80
   1 -15 -11    7.80    3.10
   0 -15 -11    0.10    2.90
   0 -15  11    2.10    3.20
  -1 -15 -11   -3.90    3.00
   1 -15  11   -0.80    2.60
  -1 -16  11    9.70    3.60
   0 -16  11    3.20    3.10
   0 -16 -11   -0.30    1.90
   5   0 -12   -5.10    1.90
  -5   0  12    2.10    1.50
   4   0 -12   72.59   11.00
  -4   0  12   67.69   12.40
  -4   0  12   67.19    4.30
   4   0 -12   69.59    5.60
  -4   0  12   64.29    7.60
  -3   0  12   43.00    6.30
   3   0 -12   38.50    7.40
  -3   0  12   43.40    3.60
  -3   0  12   55.49   10.30
  -2   0  12   37.90    5.50
  -2   0  12   43.30    3.20
  -2   0  12   48.90    7.60
  -2   0  12   49.00    4.00
   2   0 -12   63.09    8.40
  -1   0  12  141.99    9.10
  -1   0  12  132.19   10.10
  -1   0  12  139.79    5.40
  -1   0  12  128.79    6.10
   1   0 -12  144.09    9.60
   0   0  12   39.90    5.80
   0   0  12   33.60    5.30
   0   0  12   31.10    3.30
   0   0 -12   35.30    3.70
   1   0  12   83.29    4.40
   1   0  12   91.09    7.40
   1   0  12   87.39    4.60
  -1   0 -12   89.29    4.90
   2   0  12   58.69    3.60
  -2   0 -12   46.00    4.10
   2   0  12   54.99    4.00
   3   0  12  164.08    7.00
  -3   0 -12  152.58    7.30
  -4   0 -12   -1.80    2.70
   4   0  12    0.60    2.40
   5  -1 -12    0.60    2.20
  -5  -1  12   -3.50    1.20
  -5   1  12    1.00    1.30
   5   1 -12   -0.20    1.90
  -4  -1  12    3.50    4.20
  -4  -1  12    3.20    2.10
   4  -1 -12    2.50    2.80
  -4  -1  12    1.80    4.20
   4  -1 -12    0.00    2.20
  -4   1  12    1.60    1.90
   4   1 -12    6.00    2.90
  -4   1  12   -1.60    4.30
   4   1 -12    3.80    4.60
   3  -1 -12    6.10    4.90
  -3  -1  12   -1.60    3.80
  -3  -1  12   -2.00    3.10
  -3  -1  12   -1.40    1.50
  -3   1  12    3.50    4.70
  -3   1  12    0.00    1.80
  -3   1  12    0.80    3.00
   3   1 -12    2.60    4.90
  -2  -1  12   60.89    9.20
  -2  -1  12   71.89    6.80
  -2  -1  12   66.89    4.60
   2  -1 -12   53.59    7.30
  -2  -1  12   61.09    3.70
   2   1 -12   71.59    7.90
  -2   1  12   62.39    4.30
  -2   1  12   66.69    8.40
  -2   1  12   58.99    3.60
  -2   1  12   68.99    6.80
  -1  -1  12  145.29    6.60
  -1  -1  12  149.99    5.80
  -1  -1  12  155.38    9.60
  -1   1  12  149.09    9.40
  -1   1  12  147.99   10.50
  -1   1  12  152.78    5.60
  -1   1  12  149.19    6.50
   1   1 -12  155.18   10.00
   0  -1 -12    0.40    2.20
   0  -1  12    2.50    2.80
   0  -1  12   -0.20    1.90
   0  -1  12    4.20    2.90
   0   1  12    3.70    3.20
   0   1  12    2.30    2.00
   0   1  12    1.40    0.80
   0   1  12    3.20    3.20
   0   1 -12    3.20    2.00
  -1  -1 -12   17.80    3.20
   1  -1  12   11.00    3.70
   1  -1  12   17.70    2.50
   1  -1  12   14.40    2.60
  -1   1 -12   13.20    2.60
   1   1  12   12.50    2.30
   1   1  12   13.90    3.90
   2  -1  12   -0.30    1.70
  -2  -1 -12    4.00    2.00
   2  -1  12    2.10    1.60
   2   1  12    4.50    1.90
  -2   1 -12    4.10    2.20
   2   1  12    3.70    1.70
   3  -1  12    8.30    2.60
  -3  -1 -12    8.70    2.90
   3   1  12   11.40    2.70
   3   1  12   12.50    1.60
  -3   1 -12    9.30    2.90
   4  -1  12   -2.00    2.30
  -4  -1 -12   -2.00    2.80
  -4   1 -12    3.20    2.70
   4   1  12   -0.20    2.60
  -5  -2  12   11.30    2.00
   5  -2 -12   14.50    2.60
   5  -2 -12    8.80    2.70
   5   2 -12    8.90    2.40
  -5   2  12   13.50    2.00
  -4  -2  12    6.10    7.20
   4  -2 -12    3.80    2.50
   4  -2 -12    6.60    6.00
  -4  -2  12   11.20    3.80
  -4  -2  12    5.80    2.30
   4  -2 -12    6.80    2.90
  -4   2  12   -6.20    4.10
   4   2 -12    5.30    5.10
  -4   2  12    3.10    5.60
  -4   2  12    5.90    2.10
   4   2 -12    7.00    3.10
  -3  -2  12    2.80    4.90
   3  -2 -12   -1.30    3.50
  -3  -2  12   -0.30    1.80
  -3  -2  12   -3.80    2.50
   3   2 -12   -1.90    4.70
   3   2 -12    0.50    1.90
  -3   2  12   -2.00    2.80
  -3   2  12    1.30    1.70
  -3   2  12    2.50    4.60
  -2  -2  12   50.09    3.60
  -2  -2  12   67.99    7.40
  -2  -2  12   59.19    9.30
  -2  -2  12   50.59    4.30
  -2   2  12   56.29    4.00
  -2   2  12   43.20    6.40
  -2   2  12   51.49    3.30
  -2   2  12   63.19    8.20
   2   2 -12   60.79    7.90
  -1  -2  12  310.07   10.80
  -1  -2  12  324.07   14.30
  -1  -2  12  323.77   16.00
  -1  -2  12  323.07    9.80
  -1   2  12  314.27   10.30
   1   2 -12  328.47   14.60
  -1   2  12  310.17    9.40
  -1   2  12  303.47   16.80
  -1   2  12  277.37   13.60
   0  -2 -12  191.38    7.60
   0  -2  12  193.28   10.80
   0  -2  12  182.78   10.50
   0  -2  12  184.18    7.70
   0   2  12  180.68    6.10
   0   2  12  188.68   10.40
   0   2 -12  176.18    7.00
   0   2  12  179.08   10.00
   0   2  12  190.98    7.20
   1  -2  12  269.47   12.40
   1  -2  12  242.08   10.40
   1  -2  12  260.17    8.20
  -1  -2 -12  224.48    9.00
   1  -2  12  279.97    9.30
  -1   2 -12  225.68    8.70
   1   2  12  280.97    8.90
   1   2  12  262.77   12.40
  -2  -2 -12    2.20    2.20
   2  -2  12    0.90    1.60
   2  -2  12    0.20    2.10
   2   2  12    3.20    1.60
   2   2  12    2.20    1.80
  -2   2 -12    1.10    1.80
   3  -2  12   22.60    3.30
  -3  -2 -12   21.90    4.00
  -3   2 -12   27.40    3.80
   3   2  12   25.20    2.10
   3   2  12   20.50    3.20
  -4  -2 -12   10.60    3.50
   4  -2  12    8.80    3.20
   4   2  12   11.80    2.90
  -4   2 -12   12.00    3.20
   5  -3 -12   14.10    2.80
   5  -3 -12   12.10    2.60
  -5  -3  12   10.30    2.00
  -5   3  12    8.70    1.80
   5   3 -12    6.40    3.30
   4  -3 -12  129.29    6.80
   4  -3 -12  127.99    7.10
   4  -3 -12  110.89   13.30
  -4  -3  12  131.59    9.20
  -4  -3  12  127.79    6.10
  -4   3  12  113.89   14.60
  -4   3  12  111.39    9.20
   4   3 -12  125.39   11.90
  -4   3  12  126.39    5.60
   4   3 -12  123.99    6.80
  -3  -3  12   36.90    9.00
  -3  -3  12   30.00    5.50
   3  -3 -12   26.40    6.70
  -3   3  12   28.50    3.00
  -3   3  12   29.40    5.30
   3   3 -12   18.80    6.20
  -3   3  12   30.40    7.50
  -2  -3  12  103.89    8.50
  -2  -3  12   85.09    9.60
  -2  -3  12   94.69    5.80
   2  -3 -12  109.49    9.60
  -2   3  12  100.89    5.30
  -2   3  12  108.59    8.40
  -2   3  12  103.89    4.60
  -1  -3  12    8.40    4.20
  -1  -3  12    9.00    2.20
  -1  -3  12    8.60    2.60
  -1  -3  12    4.30    3.30
  -1   3  12    8.70    2.20
  -1   3  12    7.30    1.70
  -1   3  12    2.90    3.60
   1   3 -12    5.80    3.00
   0  -3  12  311.57   14.10
   0  -3  12  292.57   10.50
   0  -3  12  271.47    8.60
   0  -3  12  289.97   13.50
   0  -3 -12  289.97   10.10
   0   3  12  291.27   13.00
   0   3  12  277.47   13.00
   0   3  12  280.47    9.60
   0   3 -12  288.57    9.60
   0   3  12  282.67    8.40
  -1  -3 -12   23.80    3.50
   1  -3  12   18.40    4.40
   1  -3  12   26.40    2.70
   1  -3  12   28.20    4.40
   1  -3  12   26.80    3.60
   1   3  12   23.70    2.80
   1   3  12   28.90    4.80
  -1   3 -12   22.00    3.00
   2  -3  12   10.50    2.30
  -2  -3 -12    8.40    2.90
   2  -3  12   11.10    2.40
  -2   3 -12    8.60    2.50
   2   3  12   10.60    2.20
  -3  -3 -12    0.40    3.00
   3  -3  12    6.20    2.70
   3  -3  12   -0.10    0.90
  -3   3 -12    0.10    2.40
   3   3  12    3.50    2.50
  -4  -3 -12    5.30    3.10
   4  -3  12    6.10    2.50
  -4   3 -12    5.10    2.80
   5  -4 -12    2.60    2.10
   5  -4 -12    3.60    2.40
  -5  -4  12    3.40    1.70
  -5   4  12    4.70    1.50
   5   4 -12   -0.10    2.00
   4  -4 -12   12.00    6.60
   4  -4 -12   17.50    3.40
  -4  -4  12   24.30    5.20
  -4  -4  12   23.10    3.50
  -4  -4  12   22.20    7.00
   4  -4 -12   28.10    4.10
  -4   4  12   18.10    6.90
  -4   4  12   31.10    5.50
   4   4 -12   20.90    6.00
   4   4 -12   24.80    3.70
  -4   4  12   23.20    2.80
   3  -4 -12   60.79    5.20
   3  -4 -12   62.59    9.30
  -3  -4  12   66.49    7.40
  -3  -4  12   62.89    4.60
  -3  -4  12   55.69    8.90
   3   4 -12   60.09    8.90
  -3   4  12   60.89    3.90
  -3   4  12   63.89    7.20
  -2  -4  12   47.80    6.60
  -2  -4  12   46.70    3.80
  -2  -4  12   40.70    7.10
   2  -4 -12   64.39    8.20
  -2  -4  12   51.79    4.60
  -2   4  12   48.50    3.80
  -2   4  12   58.79    3.40
   2   4 -12   56.59    7.90
  -2   4  12   54.29    7.10
  -1  -4  12    1.50    1.80
  -1  -4  12    0.70    2.90
  -1  -4  12    1.90    2.90
  -1  -4  12    2.50    2.60
  -1   4  12    4.30    1.50
   1   4 -12   -0.40    2.50
  -1   4  12    1.60    1.80
  -1   4  12    1.70    3.00
   0  -4  12   11.10    4.10
   0  -4  12   10.10    2.00
   0  -4  12    6.90    2.90
   0  -4 -12   13.90    3.10
   0   4  12    9.10    1.80
   0   4  12   10.30    3.80
   0   4 -12    6.90    2.30
   0   4  12    9.00    2.40
   1  -4  12   39.60    3.20
   1  -4  12   39.50    5.70
   1  -4  12   36.70    3.80
   1  -4  12   32.00    5.30
   1   4  12   32.10    5.30
  -1   4 -12   43.10    5.20
   1   4  12   38.30    3.20
  -2  -4 -12   10.80    3.20
   2  -4  12   14.20    2.60
  -2   4 -12    9.70    2.60
   2   4  12   11.50    2.40
   3  -4  12   14.30    2.90
   3  -4  12   15.30    3.90
  -4  -4 -12   12.30    3.80
   4  -4  12    5.60    2.60
  -4   4 -12    4.60    2.70
   5  -5 -12    1.20    1.90
  -5  -5  12    4.00    1.70
   5  -5 -12    3.10    2.10
   4  -5 -12    0.10    2.60
   4  -5 -12    1.10    2.60
   4  -5 -12   -3.30    5.50
   4   5 -12    1.60    2.40
  -4   5  12    1.50    1.90
  -3  -5  12   20.30    3.40
  -3  -5  12   20.80    5.50
   3  -5 -12   18.30    4.90
  -3  -5  12    8.40    5.90
   3  -5 -12   25.00    6.80
   3   5 -12   22.00    5.90
  -3   5  12   17.50    2.60
  -3   5  12   14.60    4.70
  -2  -5  12  144.99   12.70
  -2  -5  12  172.78   11.10
  -2  -5  12  182.08    7.40
  -2  -5  12  196.98    8.70
   2  -5 -12  184.98   12.00
  -2   5  12  153.58   10.50
   2   5 -12  172.08   11.30
  -2   5  12  174.48    7.20
  -2   5  12  167.78    6.40
  -1  -5  12    0.80    3.70
  -1  -5  12    0.90    2.90
  -1  -5  12    1.00    1.70
  -1  -5  12    2.70    2.90
  -1   5  12   -0.70    1.30
  -1   5  12   -1.10    2.60
  -1   5  12   -1.00    1.60
   1   5 -12   -0.40    2.30
   0  -5  12   62.59    7.00
   0  -5 -12   66.99    5.00
   0  -5  12   61.99    8.80
   0  -5  12   67.19    5.60
   0  -5  12   65.59    3.60
   0   5  12   65.89    3.50
   0   5 -12   62.79    4.40
   0   5 -12   65.49    6.10
   0   5  12   52.59    7.20
   0   5  12   64.79    4.30
   1  -5  12   12.10    2.10
  -1  -5 -12    8.00    3.20
   1  -5  12   10.40    3.40
   1  -5  12   11.00    3.00
   1  -5  12   14.20    2.90
   1   5  12   13.50    4.20
  -1   5 -12   15.50    3.00
  -1   5 -12   12.90    2.90
   1   5  12   10.40    2.20
   2  -5  12   32.10    3.30
  -2  -5 -12   32.10    4.70
   2  -5  12   33.10    3.60
  -2   5 -12   32.10    3.90
   2   5  12   30.80    3.20
   3  -5  12   -0.20    2.20
   3  -5  12   -1.00    0.80
  -3  -5 -12   -0.60    3.20
   3  -5  12   -2.00    3.20
  -3   5 -12    1.10    2.60
   4  -5  12    4.40    2.50
   4  -6 -12   12.60    3.20
  -4  -6  12   16.70    4.80
   4  -6 -12   24.10    9.30
   4  -6 -12   18.90    3.70
   4   6 -12    7.70    4.00
  -4   6  12   19.00    2.70
   4   6 -12   18.50    2.90
   3  -6 -12   15.90    6.10
   3  -6 -12   18.10    4.10
  -3  -6  12   17.90    4.80
  -3  -6  12   14.80    3.30
   3  -6 -12   15.60    3.20
  -3  -6  12   17.30    6.60
  -3   6  12   25.50    5.70
   3   6 -12   10.80    4.60
  -3   6  12   14.80    2.70
  -2  -6  12   17.70    4.80
   2  -6 -12   15.30    5.20
  -2  -6  12   11.70    5.00
  -2  -6  12   18.30    3.40
  -2  -6  12   11.00    3.40
   2   6 -12   12.70    4.50
  -2   6  12   19.80    3.20
  -2   6  12   12.60    2.30
  -2   6  12    8.30    4.20
  -1  -6  12    0.60    4.40
  -1  -6  12    0.70    3.20
  -1  -6  12    4.00    3.30
  -1   6  12    1.70    1.30
  -1   6  12    4.50    2.10
  -1   6  12   -1.40    2.70
   1   6 -12    4.10    3.00
   0  -6  12   37.10    5.10
   0  -6 -12   41.00    4.50
   0  -6  12   31.90    2.80
   0  -6  12   24.70    5.30
   0  -6  12   23.40    5.10
   0   6  12   24.80    5.50
   0   6  12   31.40    2.70
   0   6 -12   32.90    3.70
   0   6  12   31.20    3.50
   1  -6  12   20.70    2.50
   1  -6  12   19.80    4.60
  -1  -6 -12   23.50    4.80
   1  -6  12   20.30    4.50
   1  -6  12   19.90    3.60
  -1   6 -12   19.80    3.20
   1   6  12   19.10    2.70
  -2  -6 -12    4.00    3.80
   2  -6  12   -0.90    2.90
   2  -6  12    2.70    2.00
   2   6  12    1.70    2.10
  -2   6 -12    1.30    2.30
   3  -6  12   13.90    3.00
   3  -6  12    2.90    3.70
  -3  -6 -12   15.10    4.50
  -3   6 -12   17.30    3.60
  -4  -6 -12    8.90    3.70
   4  -6  12    6.00    2.60
  -4   6 -12   12.70    3.00
  -4  -7  12   60.69    4.70
   4  -7 -12   53.09    5.10
   4  -7 -12   47.10    4.50
  -4   7  12   51.49    3.80
   3  -7 -12  110.39    6.20
  -3  -7  12  103.39    6.20
   3  -7 -12  123.89   12.80
  -3  -7  12  110.59    9.50
  -3  -7  12  115.59   12.40
   3  -7 -12   94.69    6.00
  -3   7  12  100.09    9.10
   3   7 -12  112.89   10.20
  -3   7  12  103.59    5.10
   2  -7 -12   22.40    3.30
  -2  -7  12   24.00    3.60
   2  -7 -12   24.00    6.20
  -2  -7  12   16.60    3.90
  -2  -7  12   16.50    6.20
  -2  -7  12   19.70    5.00
   2   7 -12   15.60    4.40
  -2   7  12   19.90    2.60
  -2   7  12   21.20    5.30
  -2   7  12   26.30    3.60
  -1  -7  12   42.80    7.60
  -1  -7  12   21.00    4.60
  -1   7  12   35.40    6.30
  -1   7  12   37.20    3.10
  -1   7  12   34.90    3.80
   1   7 -12   36.30    5.20
   0  -7  12  115.79    9.10
   0  -7 -12  120.39    6.80
   0  -7  12  118.29    7.60
   0  -7  12  122.49   10.80
   0   7  12  121.89    9.80
   0   7  12  130.69    6.30
   0   7  12  128.69    5.20
   0   7 -12  123.19    6.10
  -1  -7 -12   18.00    4.20
   1  -7  12    7.80    4.30
   1  -7  12   16.40    2.30
   1  -7  12   13.40    4.20
   1  -7  12   12.40    3.30
  -1   7 -12   12.20    2.90
   1   7  12   11.30    2.30
   2  -7  12   10.80    2.90
  -2  -7 -12   10.70    4.00
   2  -7  12   12.00    2.40
   2   7  12    9.00    2.40
  -2   7 -12   11.00    3.20
   3  -7  12   40.10    3.90
  -3   7 -12   46.80    4.80
   4  -7  12    5.70    2.20
  -4  -7 -12    2.30    3.00
  -4   7 -12    5.30    2.60
   4  -8 -12    5.30    2.90
   4  -8 -12    2.30    2.50
  -3  -8  12    6.00    2.70
   3  -8 -12   -3.80    6.20
   3  -8 -12    2.70    2.70
   3  -8 -12    0.20    2.90
  -3  -8  12    5.00    5.50
  -3  -8  12    6.30    4.20
  -3   8  12    3.90    2.10
   3   8 -12   13.30    4.20
  -3   8  12    0.50    3.80
  -2  -8  12    4.00    4.10
  -2  -8  12    2.40    2.60
  -2  -8  12    2.10    3.20
   2  -8 -12    4.40    3.40
   2  -8 -12   -3.50    2.50
  -2  -8  12    4.40    3.40
   2  -8 -12    2.50    4.20
  -2   8  12    0.90    1.80
  -2   8  12    2.40    2.30
   2   8 -12    3.90    3.30
  -2   8  12    3.00    3.80
  -1  -8  12    2.40    4.20
  -1  -8  12    3.40    3.30
   1  -8 -12    7.10    2.10
  -1  -8  12    5.30    3.50
  -1   8  12    3.30    3.40
   1   8 -12    3.70    2.60
  -1   8  12    2.00    1.90
  -1   8  12    4.20    2.50
   0  -8  12    3.00    1.80
   0  -8 -12    4.00    2.70
   0  -8  12    4.80    3.90
   0  -8  12    1.10    3.40
   0  -8  12    3.20    3.40
   0   8  12    2.20    1.40
   0   8 -12    6.70    2.50
   0   8  12    3.40    2.50
   0   8  12   -1.00    3.10
   1  -8  12    2.30    3.90
  -1  -8 -12    3.50    3.40
   1  -8  12   -2.90    3.60
   1  -8  12    4.50    3.10
   1  -8  12    5.70    1.80
   1   8  12    2.70    3.90
  -1   8 -12    8.00    3.00
   1   8  12    4.20    2.10
   2  -8  12   16.10    3.40
   2  -8  12   17.30    2.70
  -2  -8 -12   15.70    4.60
  -2   8 -12   15.60    3.70
   3  -8  12    2.50    2.30
  -3  -8 -12   -1.60    3.60
  -3   8 -12    0.20    2.40
  -4  -8 -12   -1.20    3.20
   4  -8  12    2.10    2.00
  -4   8 -12   -1.90    2.00
   4  -9 -12   67.39    5.50
   4  -9 -12   62.99    4.50
  -4   9  12   66.59    4.20
  -3  -9  12   75.59    9.40
  -3  -9  12   75.99    5.60
   3  -9 -12   74.69    5.40
  -3  -9  12   68.99   12.30
   3  -9 -12   77.09    5.30
   3  -9 -12  103.29   13.80
  -3   9  12   74.89    9.30
  -3   9  12   74.99    4.70
   3   9 -12   68.19    8.10
  -2  -9  12    1.00    3.10
   2  -9 -12    2.20    3.30
  -2  -9  12    6.90    5.90
  -2  -9  12    2.90    2.70
   2  -9 -12   -7.90    4.20
  -2   9  12    2.70    1.90
  -1  -9  12   13.40    4.00
  -1  -9  12    7.80    5.10
   1  -9 -12    6.00    1.80
  -1   9  12    9.70    2.70
  -1   9  12    8.60    2.20
  -1   9  12    8.80    4.50
   0  -9  12   11.00    5.30
   0  -9 -12   -1.30    2.90
   0  -9  12    5.20    3.80
   0  -9  12    5.70    4.30
   0   9  12    2.30    4.40
   0   9  12   12.30    2.80
   0   9  12    0.00    1.50
   0   9 -12    9.90    3.00
  -1  -9 -12   81.49    7.50
   1  -9  12   79.79    8.90
   1  -9  12   94.69   13.90
  -1   9 -12   82.79    5.80
   1   9  12   87.39   10.30
   1   9  12   81.19    5.80
  -2  -9 -12   47.00    6.70
   2  -9  12   33.20    3.20
   2  -9  12   33.40    4.20
  -2  -9 -12   31.50    5.60
  -2   9 -12   37.20    4.60
   3  -9  12    6.30    2.40
  -3  -9 -12    9.90    4.10
  -3   9 -12    9.40    3.00
   4 -10 -12   20.60    3.00
   4 -10 -12   25.90    3.70
  -4  10  12   25.80    3.00
  -3 -10  12    6.40    2.90
   3 -10 -12   12.20    3.20
   3 -10 -12    8.30    2.70
  -3  10  12    5.50    5.20
  -3  10  12   10.50    2.50
   2 -10 -12    1.40    2.00
  -2 -10  12   -4.70    4.40
  -2 -10  12    0.00    2.90
  -2 -10  12   -1.30    3.70
   2 -10 -12    0.00    3.80
   2 -10 -12    3.40    6.60
  -2 -10  12    5.20    2.90
  -2  10  12   -0.50    1.90
  -2  10  12   -1.70    3.50
  -1 -10  12  126.19    9.50
   1 -10 -12  108.79    8.20
  -1 -10  12  104.39    6.10
  -1 -10  12  112.89    9.80
  -1 -10  12  117.19   12.00
  -1  10  12  104.99   10.30
   1  10 -12  105.59   12.00
  -1  10  12  109.39    5.60
   0 -10  12  139.99   12.90
   0 -10  12  140.29   11.10
   0 -10  12  141.89    9.00
   0 -10 -12  118.39   10.10
   0  10  12  152.08    9.10
   0  10  12  149.99   11.70
   1 -10  12   -0.50    3.20
  -1 -10 -12   -0.60    3.70
  -1 -10 -12   -0.60    3.70
   1  10  12   -9.20    5.10
  -1  10 -12    0.00    2.70
  -2 -10 -12   51.79    7.20
  -2 -10 -12   54.29    7.30
   2 -10  12   51.09    4.90
  -2  10 -12   59.09    5.60
   3 -10  12    7.50    2.30
  -3 -10 -12    8.40    3.80
  -3  10 -12    9.80    3.20
   3 -11 -12    4.50    2.40
  -3 -11  12   -0.90    2.50
   3 -11 -12   -0.90    2.70
   3 -11 -12   -2.00    2.00
  -3  11  12   -1.60    1.90
   2 -11 -12   85.19    5.30
  -2 -11  12   70.59    7.10
  -2 -11  12   82.89    5.80
   2 -11 -12   87.79    7.50
  -2  11  12   90.39    5.30
  -2  11  12   63.89    8.70
  -1 -11  12   43.70    8.30
   1 -11 -12   37.00    6.00
  -1 -11  12   33.80    5.50
  -1 -11  12   20.80    5.50
   1 -11 -12   42.50    8.00
   1  11 -12   30.00    8.70
  -1  11  12   32.70    3.90
  -1  11  12   30.40    6.80
   0 -11 -12   81.49    8.30
   0 -11  12   91.19    7.60
   0 -11  12   90.79   12.10
   0  11  12   72.19    9.60
  -1 -11 -12    2.40    4.80
   1 -11  12    4.90    3.50
  -1  11 -12    8.60    3.40
   1  11  12  -14.20    6.90
  -2 -11 -12   14.30    5.10
   2 -11  12    9.00    3.00
  -2 -11 -12   13.50    4.90
  -2  11 -12    9.30    3.40
  -2  11 -12    8.30    5.80
   3 -11  12   12.70    2.20
  -3 -11 -12   16.40    4.20
  -3  11 -12   19.70    3.50
   3 -12 -12   15.80    3.40
   3 -12 -12    9.80    2.90
  -3  12  12   16.90    2.70
  -2 -12  12   57.79    6.50
   2 -12 -12   49.99    7.30
  -2  12  12   67.89    4.70
  -2  12  12   56.09    8.20
  -1 -12  12   51.09    6.50
  -1 -12  12   38.30    9.50
   1 -12 -12   43.40    6.50
  -1  12  12   46.80    8.10
  -1  12  12   48.80    4.50
   1  12 -12   27.00    9.90
   0 -12  12    0.90    6.90
   0 -12 -12    2.00    4.70
   0 -12  12    1.40    3.50
   0  12  12   -9.10    4.30
   0  12 -12   -1.90    5.40
  -1 -12 -12   37.80    6.90
   1 -12  12   36.00    5.50
  -1  12 -12   30.20    7.30
  -1  12 -12   46.50    5.30
  -2 -12 -12   12.80    4.60
  -2 -12 -12   17.70    4.30
   2 -12  12   11.30    3.10
  -3 -12 -12   26.90    5.10
  -3  12 -12   23.80    3.90
   3 -13 -12   -1.40    2.30
  -3 -13  12    1.50    2.30
  -3  13  12    0.40    1.90
  -2 -13  12   -3.60    2.60
   2 -13 -12    1.10    3.00
  -2 -13  12    4.40    2.60
  -2  13  12    4.20    2.20
  -1  13  12   24.50    6.50
   0 -13 -12    7.50    4.80
   0 -13  12   13.50    4.50
   0  13  12    1.60    5.80
   0  13 -12  -12.30    5.50
  -1 -13 -12   -0.20    4.00
   1 -13  12    4.70    3.30
  -1  13 -12   14.00    4.80
  -2 -13 -12    2.60    4.60
  -2 -13 -12   13.10    5.60
   2 -13  12   11.10    2.80
  -2  13 -12    2.00    2.90
   2 -14 -12    4.10    2.80
   2 -14 -12    0.60    2.20
  -2 -14  12   -2.20    3.20
  -2  14  12    3.90    2.80
  -1 -14  12   93.99    7.30
   1 -14 -12   80.39    7.00
   0 -14 -12    9.10    4.10
   0 -14  12    5.50    3.60
   1 -14  12   -2.80    2.70
  -1 -14 -12    9.70    4.30
  -2 -14 -12   20.20    4.60
   1 -15 -12   12.30    2.50
   1 -15 -12    3.50    2.50
  -1 -15  12    5.50    3.30
   0 -15 -12    1.00    3.00
   0 -15  12   -0.10    3.00
   1 -15  12   -4.50    2.30
   5   0 -13   -2.20    1.90
  -5   0  13    3.40    1.40
  -4   0  13   -6.60    4.60
   4   0 -13   -2.10    1.80
   4   0 -13    2.50    5.00
  -4   0  13   -5.10    4.40
  -4   0  13    2.00    2.00
   4   0 -13   -2.10    2.70
  -3   0  13   -2.60    2.80
  -3   0  13    1.40    5.20
  -3   0  13   -1.30    1.70
   3   0 -13    3.30    4.30
  -2   0  13   -3.20    2.60
  -2   0  13   -0.50    1.80
  -2   0  13   -0.20    3.00
   2   0 -13    3.10    3.60
  -2   0  13   -1.10    1.50
  -1   0  13   -1.10    1.30
  -1   0  13    2.30    3.60
   1   0 -13   -1.80    2.40
  -1   0  13    0.60    3.10
  -1   0  13    0.20    1.90
   0   0  13   -2.30    1.70
   0   0  13   -2.20    1.00
   0   0  13    0.70    2.50
   0   0 -13   -1.20    2.00
   0   0  13   -3.10    2.60
   1   0  13    2.40    3.00
   1   0  13    0.20    1.60
  -2   0 -13   -1.00    1.90
   2   0  13    0.40    1.60
   2   0  13    2.30    2.00
   3   0  13    1.00    2.40
   3   0  13    1.20    1.20
  -4   0 -13    3.40    2.80
   4   0  13    1.40    2.40
  -5  -1  13    5.70    1.70
   5  -1 -13    5.40    2.40
  -5   1  13    5.70    1.50
   5   1 -13    2.90    2.10
  -4  -1  13    4.00    4.70
   4  -1 -13    6.40    5.30
  -4  -1  13    1.20    5.30
  -4  -1  13    9.20    2.50
   4  -1 -13    7.60    3.10
   4  -1 -13   12.80    2.80
  -4   1  13   15.40    5.20
   4   1 -13    8.90    4.70
  -4   1  13    9.70    2.40
   4   1 -13    8.10    3.10
  -4   1  13    5.30    5.80
  -3  -1  13  221.48    8.30
  -3  -1  13  233.58   12.70
   3  -1 -13  210.28   15.10
   3   1 -13  231.68   15.60
  -3   1  13  233.98   18.30
  -3   1  13  215.88    8.00
  -3   1  13  206.18   12.10
  -2  -1  13    6.50    2.10
  -2  -1  13   12.10    2.60
   2  -1 -13    1.00    4.10
  -2  -1  13    7.90    4.90
  -2  -1  13    5.00    3.80
  -2   1  13    7.40    2.40
  -2   1  13    3.50    1.80
   2   1 -13    7.20    4.40
  -2   1  13    1.90    3.10
  -2   1  13    5.40    3.70
  -1  -1  13  159.68    6.10
  -1  -1  13  148.09    6.90
  -1  -1  13  152.78   10.30
  -1   1  13  160.08    6.90
  -1   1  13  142.49   10.40
  -1   1  13  156.68    5.90
  -1   1  13  164.68   11.50
   1   1 -13  165.58   10.80
   0  -1  13   11.90    1.90
   0  -1 -13   18.40    3.10
   0  -1  13   26.20    5.40
   0  -1  13   16.50    3.10
   0  -1  13   12.00    3.70
   0   1  13    9.90    4.20
   0   1  13   16.00    3.90
   0   1 -13   11.90    2.70
   0   1  13   11.40    2.50
   0   1  13   11.50    1.90
   1  -1  13    0.90    1.70
   1  -1  13    0.20    2.70
   1  -1  13    2.00    1.70
   1  -1  13   -1.90    2.30
   1   1  13    1.20    1.50
   1   1  13    5.60    2.90
   2  -1  13    8.90    2.50
   2  -1  13   10.70    2.20
  -2  -1 -13    6.50    2.60
  -2   1 -13    4.90    2.40
   2   1  13   10.10    2.20
   2   1  13    8.10    2.40
   3  -1  13   21.50    3.50
   3   1  13   21.50    3.50
   3   1  13   18.30    1.90
   4  -1  13   16.60    3.20
  -4  -1 -13   22.30    4.20
   4   1  13   16.30    3.20
  -4   1 -13   16.40    3.70
   5  -2 -13    6.30    2.30
  -5  -2  13   10.00    2.00
   5   2 -13    6.10    2.30
  -5   2  13    6.70    1.80
  -4  -2  13   19.10    4.90
   4  -2 -13   12.50    5.20
   4  -2 -13   17.90    3.30
  -4  -2  13   21.20    3.20
  -4  -2  13   19.30    7.90
   4  -2 -13   18.40    3.30
   4   2 -13   17.20    3.60
  -4   2  13   22.80    3.00
  -4   2  13   31.40    6.70
  -4   2  13   20.10    6.30
   4   2 -13   18.50    6.40
  -3  -2  13   71.29    7.60
   3  -2 -13   72.39   10.10
  -3  -2  13   75.69    4.90
  -3  -2  13   49.70    8.90
  -3   2  13   67.29   10.20
  -3   2  13   74.09    4.40
  -3   2  13   74.49    7.70
   3   2 -13   73.39   10.30
  -2  -2  13  117.09    5.60
  -2  -2  13  101.29    8.50
   2  -2 -13  131.59   10.80
  -2  -2  13  120.49    6.30
  -2   2  13  118.39   11.20
   2   2 -13  125.09   10.20
  -2   2  13  133.89    9.60
  -2   2  13  114.69    5.80
  -2   2  13  115.29    5.10
  -1  -2  13   23.70    3.50
  -1  -2  13   25.40    6.20
  -1  -2  13   19.80    4.90
  -1  -2  13   20.60    2.60
  -1   2  13   15.90    5.20
  -1   2  13   21.00    2.40
   1   2 -13   21.20    5.00
  -1   2  13   20.60    3.10
  -1   2  13   21.80    4.70
   0  -2 -13   44.30    4.30
   0  -2  13   53.69    7.10
   0  -2  13   42.40    2.80
   0  -2  13   50.89    4.40
   0  -2  13   39.20    6.00
   0   2  13   43.10    6.10
   0   2  13   45.70    6.10
   0   2  13   46.80    3.80
   0   2  13   45.60    2.90
   0   2 -13   46.60    3.90
   1  -2  13  161.48    6.90
   1  -2  13  164.18   10.00
   1  -2  13  158.28    6.20
  -1  -2 -13  157.18    7.40
   1   2  13  158.98    9.90
   1   2  13  157.28    6.50
  -1   2 -13  138.99    6.60
   2  -2  13   63.19    4.50
   2  -2  13   61.29    4.10
  -2  -2 -13   61.59    5.20
  -2   2 -13   64.99    4.80
   2   2  13   68.69    4.10
   3  -2  13    3.60    2.60
  -3  -2 -13    4.40    3.30
  -3   2 -13   -0.70    2.70
   3   2  13    1.70    2.30
   3   2  13    4.70    1.50
  -4  -2 -13    1.50    2.90
   4  -2  13   -0.80    2.30
  -4   2 -13    3.50    2.50
  -5  -3  13    1.90    1.50
   5  -3 -13    1.30    2.10
   5  -3 -13   -2.40    1.70
   5   3 -13   -0.90    1.90
  -5   3  13   -2.10    1.20
   4  -3 -13    1.40    2.50
   4  -3 -13    7.50    5.90
  -4  -3  13   -1.50    4.60
  -4  -3  13   -0.80    7.30
  -4  -3  13   -0.40    1.90
   4  -3 -13    3.10    2.50
   4   3 -13    2.00    2.70
  -4   3  13    6.30    6.00
  -4   3  13   -0.50    1.70
  -4   3  13   -4.10    6.40
   4   3 -13    4.40    4.00
  -3  -3  13  176.88   15.10
   3  -3 -13  189.48   14.20
  -3  -3  13  174.98   11.30
  -3  -3  13  190.68    7.90
  -3   3  13  176.68   14.90
  -3   3  13  181.58   11.30
   3   3 -13  199.08   14.20
  -3   3  13  187.78    7.10
  -2  -3  13  230.08   10.90
  -2  -3  13  221.78   12.60
  -2  -3  13  234.58    8.60
  -2  -3  13  252.87   16.20
   2  -3 -13  235.88   14.30
  -2   3  13  234.38    8.80
  -2   3  13  235.68    8.00
  -2   3  13  226.28   12.80
   2   3 -13  246.78   14.10
  -1  -3  13    9.40    2.90
  -1  -3  13   15.50    5.10
  -1  -3  13    9.70    4.50
  -1  -3  13    9.60    2.20
  -1   3  13    8.00    4.00
  -1   3  13   10.70    2.90
   1   3 -13   12.40    4.20
  -1   3  13    8.20    1.80
   0  -3  13   69.59    5.10
   0  -3  13   76.99    9.70
   0  -3 -13   60.69    4.90
   0  -3  13   59.99    3.40
   0  -3  13   66.99    8.30
   0   3  13   68.59    4.40
   0   3 -13   63.29    4.40
   0   3  13   64.79    7.90
   0   3 -13   67.59    6.60
   0   3  13   59.89    6.40
   0   3  13   65.79    3.40
   1  -3  13    8.30    3.30
   1  -3  13   10.40    2.40
   1  -3  13    9.20    2.20
  -1  -3 -13   11.60    3.00
  -1   3 -13   11.00    2.80
   1   3  13    9.00    3.80
   1   3  13   11.90    2.30
   2  -3  13   36.40    3.60
   2  -3  13   36.40    3.50
  -2  -3 -13   28.70    4.20
   2   3  13   43.10    3.60
  -2   3 -13   36.20    4.30
  -3  -3 -13   16.20    4.10
   3  -3  13   12.10    3.00
  -3   3 -13    9.70    3.20
   4  -3  13   22.40    3.40
   5  -4 -13    2.60    1.90
   5  -4 -13    0.80    2.20
   5   4 -13    0.70    2.00
   4  -4 -13   29.40    4.10
  -4  -4  13   39.10    4.30
  -4  -4  13   27.10    6.00
   4  -4 -13   31.10    4.00
   4  -4 -13   33.20   10.80
  -4   4  13   23.60    7.30
   4   4 -13   21.80    7.60
   4   4 -13   41.80    4.40
  -4   4  13   34.50    3.30
   3  -4 -13   -0.20    5.10
  -3  -4  13    5.80    5.50
  -3  -4  13    2.90    2.30
   3  -4 -13    9.50    3.30
  -3  -4  13    6.30    4.50
  -3   4  13    5.50    4.90
  -3   4  13    2.20    1.80
  -3   4  13    2.50    3.10
   3   4 -13    1.70    4.50
  -2  -4  13   19.90    3.20
   2  -4 -13   16.50    4.90
  -2  -4  13   18.70    5.10
  -2  -4  13   21.20    3.60
  -2  -4  13   19.30    6.40
  -2   4  13   18.80    3.00
   2   4 -13   21.70    5.50
  -2   4  13   22.40    4.90
  -2   4  13   17.70    2.50
  -1  -4  13    3.00    2.60
  -1  -4  13   -0.10    3.10
  -1  -4  13    4.90    3.90
  -1   4  13   -0.80    2.90
   1   4 -13    3.00    3.10
  -1   4  13    0.30    1.40
  -1   4  13    2.40    2.10
   0  -4 -13   21.00    3.40
   0  -4  13   18.00    2.40
   0  -4  13   19.30    4.80
   0  -4  13   20.80    3.70
   0  -4  13   15.90    6.80
   0   4  13   17.90    3.00
   0   4  13   25.00    2.30
   0   4 -13   13.30    3.30
   0   4  13   13.70    3.70
   0   4 -13   24.30    3.30
   0   4  13   20.60    4.50
   1  -4  13    0.00    3.10
   1  -4  13    0.30    2.70
   1  -4  13   -0.80    2.00
  -1  -4 -13    1.30    2.60
   1  -4  13    0.20    1.60
   1   4  13   -1.00    1.30
   1   4  13   -6.90    2.30
   2  -4  13    1.00    1.90
   2  -4  13   -2.50    2.00
  -2  -4 -13    2.60    3.10
  -2   4 -13    1.00    2.20
   2   4  13   -0.80    1.60
  -3  -4 -13    7.50    3.70
   3  -4  13    8.50    2.80
  -3   4 -13    9.20    3.20
  -4  -4 -13   11.90    3.60
   4  -4  13    5.40    2.50
  -4   4 -13   10.80    2.90
  -4  -5  13   15.40    3.10
   4  -5 -13   12.10    3.10
   4  -5 -13   -1.90    6.00
   4   5 -13   13.20    5.40
   4   5 -13   16.00    3.10
  -4   5  13   16.00    2.50
   3  -5 -13    1.40    2.60
  -3  -5  13    4.40    4.80
  -3  -5  13   10.30    5.00
   3  -5 -13    3.10    5.80
   3  -5 -13    9.20    3.00
   3   5 -13    8.40    5.10
  -3   5  13    5.30    1.90
  -3   5  13    6.50    4.80
  -2  -5  13   20.00    6.60
  -2  -5  13   22.80    3.80
  -2  -5  13   21.20    5.50
   2  -5 -13   27.10    6.50
   2   5 -13   27.70    5.70
  -2   5  13   23.70    3.50
  -2   5  13   21.10    4.90
  -2   5  13   23.70    2.80
  -1  -5  13    4.60    3.80
  -1  -5  13   -1.20    2.60
  -1  -5  13    1.70    1.70
  -1  -5  13    0.60    3.00
  -1   5  13    1.80    3.00
   1   5 -13   -2.00    2.90
  -1   5  13    3.20    2.10
  -1   5  13    1.90    1.50
   0  -5  13   70.49    8.00
   0  -5  13   72.29    7.90
   0  -5 -13   81.69    5.70
   0  -5  13   61.49    5.60
   0  -5  13   73.29    3.90
   0   5  13   66.49    7.10
   0   5 -13   77.89    4.80
   0   5  13   73.79    3.70
   0   5 -13   74.39    6.50
   0   5  13   79.39    8.70
   0   5  13   73.49    4.70
   1  -5  13   70.79    8.00
  -1  -5 -13   68.59    5.90
   1  -5  13   59.89    4.80
   1  -5  13   58.89    3.80
  -1   5 -13   61.29    4.80
   1   5  13   60.89    7.80
   1   5  13   55.09    4.00
   2  -5  13   10.10    2.60
  -2  -5 -13    7.50    3.80
   2  -5  13    7.30    2.70
   2   5  13    5.70    2.10
  -2   5 -13    4.70    2.90
  -3  -5 -13    4.70    3.70
   3  -5  13    7.80    2.70
  -3   5 -13   -0.20    2.50
  -4  -5 -13   -0.90    3.00
   4  -5  13    1.90    2.40
  -4   5 -13    4.90    2.80
  -4  -6  13   39.20    4.00
   4  -6 -13   41.50    4.50
   4  -6 -13   34.80    4.10
   4   6 -13   40.30    3.90
  -4   6  13   33.10    3.40
   3  -6 -13   -3.60    4.70
  -3  -6  13   -1.80    4.30
  -3  -6  13   -1.60    2.30
   3  -6 -13    1.20    2.70
   3  -6 -13    0.80    2.60
  -3  -6  13    2.70    3.50
  -3   6  13   -1.10    1.70
   3   6 -13    1.60    4.00
  -3   6  13  -10.10    3.50
   2  -6 -13   31.10    7.20
  -2  -6  13   26.70    4.40
  -2  -6  13   36.60    8.20
  -2  -6  13   26.50    5.50
  -2   6  13   31.90    3.50
  -2   6  13   29.30    3.10
   2   6 -13   32.40    5.70
  -2   6  13   23.60    5.90
  -1  -6  13   85.69    6.70
  -1  -6  13   92.69   10.10
  -1  -6  13   80.49    8.30
  -1   6  13   91.49    5.30
  -1   6  13   94.99    8.90
  -1   6  13   92.29    4.50
   0  -6  13   20.10    5.00
   0  -6  13   29.00    6.00
   0  -6 -13   28.40    4.10
   0  -6  13   21.50    4.00
   0   6 -13   20.00    4.20
   0   6  13   27.30    3.60
   0   6  13   22.00    5.80
   0   6  13   23.70    2.50
   0   6 -13   23.30    3.50
   1  -6  13    5.60    3.70
   1  -6  13    9.40    2.90
  -1  -6 -13    6.00    3.30
   1  -6  13    7.50    4.50
   1  -6  13    6.90    2.00
   1   6  13    5.50    2.20
  -1   6 -13    6.20    2.70
   1   6  13    5.90    4.90
   2  -6  13    8.20    2.40
  -2  -6 -13    9.30    4.30
   2   6  13    7.30    3.10
  -2   6 -13   12.80    3.40
   3  -6  13   21.50    3.50
  -3  -6 -13   31.50    5.20
  -3   6 -13   26.40    4.10
  -4  -6 -13    6.70    3.30
   4  -6  13    7.40    2.50
  -4   6 -13    9.50    2.90
  -4  -7  13    0.70    2.20
   4  -7 -13   -0.10    2.60
   4  -7 -13   -2.00    2.20
   3  -7 -13    1.30    3.00
  -3  -7  13    3.40    4.50
   3  -7 -13    8.20    5.50
  -3  -7  13    3.50    4.10
   3  -7 -13   -1.10    2.30
  -3  -7  13   -1.50    2.30
  -3   7  13    1.10    1.80
  -3   7  13   -1.70    3.40
   3   7 -13    4.90    4.20
  -2  -7  13   49.70    5.50
  -2  -7  13   58.59    8.40
   2  -7 -13   49.00    8.40
   2  -7 -13   50.39    5.30
  -2  -7  13   50.29    9.20
  -2   7  13   52.69    4.40
   2   7 -13   49.40    7.40
  -2   7  13   47.00    3.70
  -2   7  13   47.60    7.90
  -1  -7  13    2.60    3.00
  -1  -7  13    1.40    2.00
  -1  -7  13    0.80    3.40
  -1  -7  13    7.00    3.80
   1   7 -13    2.60    3.10
  -1   7  13    0.90    1.80
  -1   7  13    0.60    2.80
  -1   7  13    1.20    2.00
   0  -7 -13   15.90    3.30
   0  -7  13   17.10    5.30
   0  -7  13   10.50    5.00
   0  -7  13   18.20    4.30
   0   7  13   10.80    4.40
   0   7  13   14.30    2.80
   0   7 -13   16.10    3.10
   1  -7  13   -0.80    3.30
  -1  -7 -13    1.70    3.30
   1  -7  13   -1.50    3.70
   1  -7  13    3.70    3.00
   1  -7  13    1.90    1.60
   1   7  13    0.50    2.30
  -1   7 -13    0.50    2.60
   1   7  13    2.80    4.00
   2  -7  13   11.50    2.50
  -2  -7 -13   15.00    4.80
   2  -7  13   21.00    3.50
   2   7  13    8.50    2.30
  -2   7 -13   14.60    3.50
   3  -7  13   62.49    4.70
  -3  -7 -13   71.19    7.00
  -3   7 -13   62.99    5.50
  -4  -7 -13   -3.50    2.90
   4  -7  13   -0.90    1.90
  -4   7 -13    1.40    2.20
   4  -8 -13  116.39    6.50
   4  -8 -13   98.89    5.70
  -4  -8  13  115.29    6.00
  -4   8  13  114.29    5.30
   3  -8 -13   90.99   13.00
  -3  -8  13  100.09    9.00
   3  -8 -13   97.29    6.00
  -3  -8  13   83.19   11.90
  -3  -8  13   88.09    6.00
   3  -8 -13  105.29    6.00
   3   8 -13   81.39    9.10
  -3   8  13   92.39    5.10
  -3   8  13   91.59    9.00
   2  -8 -13   47.90    8.90
   2  -8 -13   54.69    6.50
  -2  -8  13   45.70    7.70
  -2  -8  13   46.00    8.20
   2  -8 -13   56.19    6.80
  -2  -8  13   55.89    6.20
  -2   8  13   49.70    4.00
   2   8 -13   43.70    6.00
  -2   8  13   65.99    9.50
  -2   8  13   58.99    5.50
  -1  -8  13   13.40    5.30
  -1  -8  13   10.60    3.90
  -1  -8  13   16.60    5.90
   1  -8 -13   13.90    2.50
  -1  -8  13   10.60    2.60
  -1   8  13   14.30    3.30
  -1   8  13   12.40    4.80
  -1   8  13   13.70    2.60
   0  -8  13  148.89   11.00
   0  -8  13  146.79   12.50
   0  -8  13  153.68    9.10
   0   8  13  159.38   11.90
   0   8 -13  154.58    7.30
   0   8  13  156.88    7.40
   1  -8  13   -9.00    3.60
   1  -8  13    0.00    2.50
  -1  -8 -13   -1.10    3.50
   1  -8  13    2.50    5.40
   1   8  13   -8.90    4.10
  -1   8 -13   -0.60    2.70
   1   8  13   -0.60    1.70
  -2  -8 -13    9.40    4.50
   2  -8  13    6.40    2.20
   2  -8  13    3.20    2.60
  -2   8 -13    4.00    3.00
   3  -8  13   17.10    2.90
  -3  -8 -13   17.30    4.50
  -3   8 -13   18.20    3.70
   4  -9 -13   15.20    3.50
   4  -9 -13   10.20    2.70
  -4   9  13    9.90    2.20
   3  -9 -13   11.60    5.00
   3  -9 -13   16.70    3.10
  -3  -9  13   18.00    3.60
  -3  -9  13   15.30    7.00
   3   9 -13   -0.10    5.30
  -3   9  13   15.50    6.10
  -3   9  13   16.10    2.70
  -2  -9  13   54.89    5.90
   2  -9 -13   66.29    4.50
  -2  -9  13   77.19   10.10
   2  -9 -13   70.19   11.30
   2  -9 -13   60.89    6.70
  -2  -9  13   46.80    8.60
  -2   9  13   67.29    4.60
  -2   9  13   61.19    8.70
  -1  -9  13   49.40    6.40
  -1  -9  13   39.50    8.20
  -1  -9  13   36.70    7.00
  -1  -9  13   42.50    4.10
  -1   9  13   28.50    6.30
  -1   9  13   34.10    3.60
  -1   9  13   35.20    4.00
   0  -9  13  235.58   12.00
   0  -9  13  270.47   17.30
   0  -9  13  236.48   14.40
   0   9  13  246.38   15.20
   0   9  13  232.68    9.50
   1  -9  13   -9.50    4.90
   1  -9  13   -0.40    2.80
  -1  -9 -13    3.90    3.60
  -1   9 -13   -0.70    2.70
   1   9  13    2.30    2.20
   1   9  13    1.50    5.30
  -2  -9 -13   44.30    6.30
  -2  -9 -13   40.10    6.60
   2  -9  13   41.90    3.80
   2  -9  13   42.20    4.70
  -2   9 -13   51.29    5.40
   3  -9  13   -0.30    2.00
   4 -10 -13    3.30    2.10
   4 -10 -13    2.50    2.50
  -4 -10  13    3.00    1.90
  -4  10  13    4.80    1.90
   3 -10 -13    9.60    3.00
   3 -10 -13    6.30    2.40
  -3  10  13    1.90    2.00
  -2 -10  13   51.89   12.60
  -2 -10  13   37.40    7.00
  -2 -10  13   46.60    6.40
   2 -10 -13   39.20    5.90
   2 -10 -13   34.20    3.70
   2 -10 -13   25.50    8.30
  -2  10  13   41.40    7.40
  -2  10  13   39.00    4.20
  -1 -10  13   46.00    8.90
  -1 -10  13   46.70    6.50
   1 -10 -13   35.30    5.90
  -1 -10  13   42.00    4.60
  -1 -10  13   39.00    6.90
  -1  10  13   38.30    4.30
  -1  10  13   38.50    3.70
  -1  10  13   32.10    6.90
   0 -10 -13   26.30    5.70
   0 -10  13   28.70    7.10
   0 -10  13   18.20    4.60
   0  10 -13   13.30    5.00
   0  10  13   15.50    3.00
   1 -10  13    1.40    3.00
  -1 -10 -13   -0.80    3.90
  -1 -10 -13   -5.60    3.90
  -1  10 -13    3.80    3.10
   1  10  13   -4.20    6.80
  -2 -10 -13   -1.30    4.00
   2 -10  13    1.10    2.40
   2 -10  13    4.80    2.90
  -2  10 -13    1.10    3.10
  -3 -10 -13   -0.30    3.40
   3 -10  13    1.30    1.90
  -3  10 -13    0.60    2.50
   3 -11 -13   63.99    5.50
   3 -11 -13   53.59    4.00
  -3  11  13   60.29    4.20
  -2 -11  13   -0.10    3.30
  -2 -11  13    5.10    5.60
   2 -11 -13    1.00    3.80
  -2 -11  13    2.10    2.30
  -2  11  13   13.90    5.90
  -2  11  13    1.40    2.20
  -1 -11  13   -1.20    2.20
   1 -11 -13   -2.40    5.60
  -1 -11  13   -2.30    3.60
  -1 -11  13    0.20    3.40
  -1 -11  13   -8.70    7.90
   1 -11 -13    4.60    4.40
   1  11 -13   -9.20    6.30
  -1  11  13    1.10    3.70
  -1  11  13    0.10    2.20
   0 -11  13   26.50    5.40
   0 -11  13   18.80    7.40
   0 -11 -13   25.60    5.50
  -1 -11 -13    9.80    4.90
  -1 -11 -13   10.50    5.30
   1 -11  13    5.60    3.30
  -1  11 -13   12.30    3.70
  -2 -11 -13   20.80    5.40
  -2 -11 -13    8.70    4.40
   2 -11  13    2.50    2.60
  -2  11 -13   -0.10    2.90
  -3 -11 -13   13.60    3.90
  -3  11 -13   17.60    3.20
   3 -12 -13    0.90    2.60
  -3 -12  13    5.00    2.20
  -3  12  13   10.00    2.30
  -2 -12  13   23.40    4.30
   2 -12 -13   12.60    4.20
  -2 -12  13   22.30    4.50
  -2  12  13   18.10    3.30
   1 -12 -13   56.19   12.50
   1 -12 -13   65.29    7.30
  -1 -12  13   66.59    6.80
  -1  12  13   52.29    9.00
  -1  12  13   47.60    4.20
   1  12 -13   40.20   11.50
   0 -12  13   -2.10    3.10
   0 -12 -13   -1.10    4.40
   0  12  13    9.30    5.50
   0  12 -13   -3.40    5.40
  -1 -12 -13    1.00    4.30
   1 -12  13   -2.50    3.80
  -1  12 -13    9.50    5.40
  -1  12 -13   -1.40    3.10
  -2 -12 -13   -1.80    3.60
  -2 -12 -13    3.70    3.90
   2 -12  13    3.10    2.40
  -2  12 -13    5.80    3.00
  -2 -13  13   -0.30    3.00
   2 -13 -13    0.20    2.80
  -2 -13  13    6.20    2.80
  -2  13  13   -3.80    1.90
   1 -13 -13   34.70    5.40
  -1 -13  13   35.90    5.40
   0 -13 -13    2.70    4.40
   0 -13  13   10.70    4.00
   1 -13  13   -1.50    2.80
  -1 -13 -13    2.10    4.20
   2 -13  13    4.90    2.30
  -2 -13 -13    5.50    4.10
  -2  13 -13    5.40    5.70
  -2 -14  13   -2.40    2.90
   2 -14 -13   -2.20    2.30
   1 -14 -13   -1.30    2.20
  -1 -14  13    2.80    2.90
   0 -14 -13    3.80    4.10
   0 -14  13    6.20    3.50
  -1 -14 -13    4.90    4.10
   1 -14  13    6.40    2.90
   1 -15 -13   12.50    2.30
  -1 -15  13   13.40    4.20
   0 -15 -13   -1.50    2.30
   0 -15  13   -0.60    2.80
   5   0 -14   32.50    3.70
   4   0 -14  133.49    7.20
  -4   0  14  140.09    6.00
   4   0 -14  143.69   13.30
  -4   0  14  131.19   12.30
  -3   0  14  290.37    9.90
   3   0 -14  319.67   18.80
  -3   0  14  269.57   18.50
  -3   0  14  277.47   14.50
  -2   0  14   -0.60    1.60
  -2   0  14    1.60    2.20
   2   0 -14    1.00    3.00
  -2   0  14   -2.60    4.00
  -2   0  14   -1.30    2.70
  -1   0  14  279.97   16.50
  -1   0  14  258.67   14.90
   1   0 -14  253.17   16.40
  -1   0  14  243.08    9.50
   0   0 -14  313.97   10.90
   0   0  14  312.47   10.90
   0   0  14  325.47   15.20
   0   0  14  310.97    9.40
   0   0  14  319.97   14.60
  -1   0 -14  398.06   17.20
   1   0  14  355.36   11.90
   1   0  14  378.26   16.30
  -2   0 -14    4.80    2.70
   2   0  14    5.60    2.10
   3   0  14    0.90    1.20
  -3   0 -14    0.90    2.80
   3   0  14    1.90    2.60
  -4   0 -14   15.70    3.60
   5  -1 -14   15.30    2.70
   5   1 -14   16.70    2.80
  -4  -1  14    1.60    1.80
   4  -1 -14    2.50    2.70
  -4  -1  14   -5.80    4.60
   4  -1 -14    4.30    5.70
   4   1 -14    1.60    2.60
   4   1 -14    1.70    4.30
  -4   1  14    1.60    5.50
  -4   1  14   -0.80    1.50
   3  -1 -14   12.30    6.10
  -3  -1  14   11.90    2.80
  -3  -1  14   19.80    5.50
  -3  -1  14   17.40    6.90
  -3   1  14   17.40    5.20
   3   1 -14   24.40    6.80
  -3   1  14   14.10    2.60
  -3   1  14    6.60    5.10
  -2  -1  14   23.70    5.60
  -2  -1  14   41.20    4.40
   2  -1 -14   24.50    5.80
  -2  -1  14   32.40    3.30
  -2  -1  14   32.60    5.70
   2   1 -14   24.80    6.00
  -2   1  14   35.70    6.30
  -2   1  14   35.60    3.90
  -2   1  14   27.40    6.90
  -2   1  14   33.80    3.20
  -1  -1  14   19.00    3.30
  -1  -1  14   19.80    5.20
  -1  -1  14   13.70    4.30
  -1   1  14   18.00    5.20
   1   1 -14   21.70    5.20
  -1   1  14   20.30    3.10
  -1   1  14   13.80    3.90
   0  -1  14  171.48   11.00
   0  -1  14  169.68    6.10
   0  -1  14  196.78   12.90
   0  -1  14  176.88    7.60
   0  -1 -14  183.08    7.80
   0   1  14  178.58    6.20
   0   1  14  186.08   11.00
   0   1  14  169.98   10.60
   0   1  14  171.78    7.40
   0   1 -14  181.38    7.70
   1  -1  14   28.60    5.50
   1  -1  14   27.80    3.40
   1   1  14   31.20    3.20
   1   1  14   36.00    5.80
  -2  -1 -14   21.00    4.20
   2  -1  14   22.20    2.90
   2   1  14   22.80    3.00
  -2   1 -14   19.30    3.50
   3  -1  14    5.20    2.70
  -3  -1 -14    4.50    3.20
   3   1  14    8.00    2.80
  -3   1 -14    3.50    2.90
   3   1  14    3.70    1.50
   4  -1  14    6.80    2.70
  -4  -1 -14    8.50    3.20
  -4   1 -14    7.70    3.00
   5  -2 -14    1.50    2.10
   5   2 -14    3.80    1.90
  -5   2  14    2.80    1.40
   4  -2 -14   -0.10    3.30
  -4  -2  14   -1.10    4.80
  -4  -2  14    3.10    2.00
   4  -2 -14    6.90    2.90
  -4   2  14    6.30    2.10
   4   2 -14    6.70    2.90
   3  -2 -14  340.67   19.30
  -3  -2  14  339.47   11.20
  -3  -2  14  296.97   15.80
  -3  -2  14  325.87   21.00
  -3   2  14  303.47   20.00
   3   2 -14  339.27   18.80
  -3   2  14  326.67   15.90
  -3   2  14  342.37   10.70
  -2  -2  14   17.50    6.20
  -2  -2  14   27.40    3.50
   2  -2 -14   20.90    6.10
  -2  -2  14   22.60    5.50
  -2  -2  14   22.30    3.40
  -2   2  14   18.80    4.90
   2   2 -14   16.90    5.30
  -2   2  14   23.20    2.90
  -2   2  14   16.10    5.70
  -2   2  14   21.60    3.30
  -1  -2  14    6.90    2.10
  -1  -2  14    7.10    2.70
  -1  -2  14    8.80    4.40
   1   2 -14    5.40    3.80
  -1   2  14    5.20    3.40
  -1   2  14    8.00    2.10
  -1   2  14    8.40    4.10
  -1   2  14    7.70    2.50
   0  -2 -14   99.79    5.90
   0  -2  14   93.69    5.70
   0  -2  14   90.89    8.40
   0  -2  14  103.79    8.80
   0  -2  14   90.09    4.10
   0   2  14   86.09    7.90
   0   2  14   90.09    4.10
   0   2  14   92.49    8.20
   0   2 -14   97.19    5.50
   0   2  14   88.99    5.20
   1  -2  14   38.20    6.20
  -1  -2 -14   31.30    4.50
   1  -2  14   37.10    3.70
  -1   2 -14   31.70    3.80
   1   2  14   30.20    3.30
   1   2  14   42.50    6.60
   2  -2  14   18.00    2.90
  -2  -2 -14   19.60    4.00
  -2   2 -14   15.00    3.50
   2   2  14   20.90    4.20
   3  -2  14   26.50    3.60
  -3  -2 -14   19.40    4.30
  -3   2 -14   30.30    4.20
   3   2  14   21.00    2.20
  -4  -2 -14    8.40    3.50
   4  -2  14    2.50    2.30
  -4   2 -14   -0.50    2.50
  -4  -3  14   24.80    5.50
   4  -3 -14   18.60    3.30
   4  -3 -14   26.60    4.20
   4  -3 -14   38.50    8.70
  -4  -3  14   21.50    3.20
   4   3 -14   20.00    5.00
  -4   3  14   29.10    3.30
   4   3 -14   25.10    6.30
  -4   3  14    3.70    6.90
  -3  -3  14   37.40    6.50
  -3  -3  14   44.00   10.10
   3  -3 -14   31.80   10.00
  -3  -3  14   30.80    3.90
  -3   3  14   34.70    7.10
  -3   3  14   37.90    8.70
   3   3 -14   38.10    9.30
  -3   3  14   34.10    3.30
  -2  -3  14    7.20    4.40
   2  -3 -14    7.00    4.30
  -2  -3  14   12.30    2.90
  -2  -3  14    6.40    2.40
  -2  -3  14    2.50    4.30
   2   3 -14   12.40    4.70
  -2   3  14    7.30    2.00
  -2   3  14   13.60    2.70
  -2   3  14    7.40    4.20
  -2   3  14    3.40    4.20
  -1  -3  14    1.70    3.10
  -1  -3  14    1.70    3.90
  -1  -3  14    3.20    1.70
  -1  -3  14    6.80    2.80
   1   3 -14   -0.80    3.20
  -1   3  14    4.20    1.60
  -1   3  14    4.70    2.10
  -1   3  14    4.50    3.60
  -1   3  14   -0.80    2.80
   0  -3 -14  162.78    7.70
   0  -3  14  137.79   15.20
   0  -3  14  154.08   10.70
   0  -3  14  163.88    5.90
   0  -3  14  189.78    8.10
   0   3  14  149.29   10.30
   0   3  14  160.08    7.00
   0   3 -14  154.18   10.00
   0   3  14  160.48   11.00
   0   3  14  156.38    5.70
   0   3 -14  154.18    7.00
  -1  -3 -14   44.50    4.80
   1  -3  14   38.60    3.90
  -1   3 -14   36.90    4.10
   1   3  14   40.90    6.70
   1   3  14   40.10    3.60
   2  -3  14   62.29    4.60
   2  -3  14   66.99    4.40
  -2  -3 -14   61.49    6.10
  -2   3 -14   58.39    5.20
   2   3  14   53.39    3.90
   3  -3  14    7.60    2.70
  -3  -3 -14    4.10    3.40
  -3   3 -14    8.30    3.00
   4  -3  14   -1.10    2.10
  -4  -3 -14    0.30    2.90
  -4   3 -14    0.70    2.20
   4  -4 -14    2.70    3.10
   4  -4 -14    1.50    6.30
   4  -4 -14    0.60    2.40
  -4  -4  14    3.40    2.10
   4   4 -14    1.70    2.50
  -4   4  14    1.70    1.80
  -3  -4  14   83.59    8.70
   3  -4 -14   75.39    5.70
   3  -4 -14   83.39   11.50
   3   4 -14   78.19   10.00
  -3   4  14   74.29   12.20
  -3   4  14   76.69    8.70
  -2  -4  14   32.10    4.30
   2  -4 -14   45.20    8.40
  -2  -4  14   34.50    6.40
  -2  -4  14   38.20    7.50
  -2  -4  14   34.60    3.90
  -2   4  14   35.70    3.30
  -2   4  14   31.70    3.60
  -2   4  14   33.00    6.60
   2   4 -14   37.40    6.70
  -1  -4  14   21.50    3.60
  -1  -4  14   19.10    5.00
  -1  -4  14   20.90    2.80
  -1  -4  14   21.50    6.30
   1   4 -14   21.70    5.60
  -1   4  14   22.00    3.30
  -1   4  14   18.70    5.10
  -1   4  14   24.40    6.10
   0  -4  14   17.30    3.40
   0  -4 -14   21.40    3.60
   0  -4  14   18.50    2.20
   0  -4  14   21.60    5.20
   0  -4  14   22.50    5.40
   0   4  14   20.10    3.10
   0   4  14   18.30    5.20
   0   4  14   21.50    2.40
   0   4 -14   15.20    3.80
   0   4 -14   21.80    3.30
   1  -4  14   39.50    4.10
   1  -4  14   41.50    7.00
  -1  -4 -14   41.50    5.00
  -1   4 -14   36.40    4.30
   1   4  14   44.00    7.20
   1   4  14   31.50    3.20
   2  -4  14   17.90    3.10
  -2  -4 -14   18.10    4.40
   2  -4  14   18.40    3.00
   2   4  14   14.30    2.80
  -2   4 -14    9.30    3.50
   3  -4  14   20.00    3.40
  -3  -4 -14   24.00    4.90
  -3   4 -14   21.70    4.10
  -4  -4 -14   52.19    5.70
   4  -4  14   46.70    4.30
  -4   4 -14   43.80    4.60
  -4  -5  14   24.50    3.40
   4  -5 -14   23.30    3.80
   4  -5 -14   20.90    3.70
  -4   5  14   24.70    3.00
   4   5 -14   21.60    3.30
  -3  -5  14   54.59    9.90
   3  -5 -14   57.39    5.10
   3  -5 -14   55.09   10.00
  -3  -5  14   52.19    4.60
  -3  -5  14   49.00    7.00
   3  -5 -14   56.09    4.70
  -3   5  14   52.29    7.80
  -3   5  14   51.49    3.90
   3   5 -14   55.59    8.30
  -3   5  14   59.39   11.40
  -2  -5  14   50.29    7.70
   2  -5 -14   62.09    9.50
  -2  -5  14   51.39    4.40
  -2  -5  14   48.30    4.90
  -2  -5  14   59.19    9.90
   2   5 -14   55.89    7.80
  -2   5  14   53.69    3.90
  -2   5  14   55.79    4.40
  -2   5  14   58.79    8.00
  -1  -5  14   30.20    3.70
  -1  -5  14   22.10    6.10
  -1  -5  14   24.50    5.70
  -1  -5  14   36.20    4.60
  -1   5  14   15.50    4.40
  -1   5  14   37.20    4.20
  -1   5  14   28.90    2.90
   0  -5  14  100.49    9.00
   0  -5 -14   92.39    6.30
   0  -5  14   94.79    6.30
   0  -5  14  119.99   10.20
   0   5 -14  100.79    7.80
   0   5 -14   96.69    6.40
   0   5  14   99.89    4.60
   0   5  14   98.99    9.10
   0   5  14   95.39    5.50
   1  -5  14   -0.30    4.00
   1  -5  14    7.50    3.50
   1  -5  14    0.70    2.30
  -1  -5 -14    0.40    3.10
   1   5  14    0.90    3.70
  -1   5 -14    3.50    2.70
   1   5  14    2.80    2.00
   2  -5  14    7.90    2.60
   2  -5  14   11.20    2.80
  -2  -5 -14    8.60    3.70
  -2   5 -14   10.60    3.30
   2   5  14   10.20    2.70
  -3  -5 -14   -3.90    3.10
   3  -5  14   -1.80    2.30
  -3   5 -14    5.90    3.10
   4  -5  14    9.20    2.60
  -4  -5 -14    8.40    3.30
  -4   5 -14    8.10    2.90
   4  -6 -14   -2.00    2.20
   4  -6 -14    0.60    2.40
   4   6 -14    7.50    2.10
  -3  -6  14   12.70    4.80
   3  -6 -14   14.40    3.70
  -3  -6  14   17.00    3.50
  -3  -6  14   10.20    5.00
   3  -6 -14   21.20    7.00
   3  -6 -14   15.20    3.20
  -3   6  14   19.70    2.90
  -3   6  14   20.40    5.90
  -2  -6  14    5.60    4.90
  -2  -6  14    2.80    2.60
  -2  -6  14    2.80    4.20
  -2  -6  14    4.40    2.60
   2  -6 -14    7.90    4.50
  -2   6  14    0.70    1.80
  -2   6  14    1.10    3.80
   2   6 -14   -0.50    3.20
  -2   6  14    8.60    2.50
  -1  -6  14    6.50    3.20
  -1  -6  14   -0.80    3.70
  -1  -6  14    9.80    3.90
  -1  -6  14    9.30    2.60
  -1   6  14    5.90    2.20
  -1   6  14    7.90    4.20
   1   6 -14    5.10    3.50
  -1   6  14    8.70    2.20
   0  -6  14  123.39   10.10
   0  -6  14  130.19   10.80
   0  -6  14  112.69    7.30
   0  -6 -14   93.09    7.30
   0   6  14  113.99   10.00
   0   6  14  117.89    6.20
   0   6 -14  122.69    6.40
   0   6 -14  119.59    7.70
   1  -6  14   13.90    3.30
  -1  -6 -14   15.20    4.40
  -1   6 -14   19.10    3.70
   1   6  14   17.20    3.00
   1   6  14   26.50    5.60
  -2  -6 -14  108.39   12.70
   2  -6  14   98.49    5.60
   2  -6  14   85.89    5.00
   2   6  14   84.59    5.00
  -3  -6 -14   83.39    7.10
   3  -6  14   73.89    5.10
  -3   6 -14   80.39    6.10
   4  -6  14    2.50    2.20
  -4  -6 -14    0.90    2.90
  -4   6 -14   -0.50    2.20
   4  -7 -14   13.70    3.20
   4  -7 -14   14.70    3.00
  -4  -7  14   14.20    2.80
  -4   7  14   13.90    2.50
   3  -7 -14   15.60    3.70
   3  -7 -14    9.00    3.10
   3  -7 -14   32.60    7.60
  -3  -7  14   11.80    3.10
  -3  -7  14   12.00    4.90
  -3  -7  14    7.10    5.90
  -3   7  14   15.40    2.80
  -3   7  14   16.40    5.30
   3   7 -14   14.90    5.20
   2  -7 -14   44.00    4.60
   2  -7 -14   57.69    9.30
  -2  -7  14   48.10    8.60
  -2  -7  14   46.20    4.70
  -2  -7  14   55.39    6.00
  -2  -7  14   34.90    6.60
  -2   7  14   49.70    8.30
  -2   7  14   51.19    3.90
   2   7 -14   55.99    7.50
  -2   7  14   50.79    4.50
  -1  -7  14    3.00    4.60
  -1  -7  14    2.00    4.10
  -1  -7  14    0.40    1.80
  -1  -7  14    1.10    3.00
  -1   7  14   -1.80    3.50
  -1   7  14   -1.90    1.50
   1   7 -14    4.90    3.20
  -1   7  14    1.10    2.10
   0  -7  14  116.29   11.20
   0  -7  14  128.89   10.30
   0   7  14  128.69   10.90
   0   7 -14  127.19    6.60
   0   7  14  128.69    6.60
   1  -7  14   28.70    4.70
   1  -7  14   36.00    7.30
  -1  -7 -14   31.80    5.40
   1   7  14   25.30    3.50
   1   7  14   25.50    6.50
  -1   7 -14   34.90    4.70
  -2  -7 -14   -2.90    3.90
   2  -7  14   -1.20    2.00
   2  -7  14   -2.80    1.80
   2   7  14   -1.10    2.00
  -2   7 -14   -1.00    2.70
  -3  -7 -14   -1.50    3.30
   3  -7  14    0.50    2.10
  -3   7 -14    2.10    2.80
   4  -8 -14   28.10    3.90
   4  -8 -14   31.60    3.50
  -4  -8  14   29.90    3.60
  -4   8  14   30.40    3.10
   3  -8 -14   34.60    4.00
  -3  -8  14   44.30    5.00
   3  -8 -14   42.50    6.90
   3  -8 -14   55.79   11.50
  -3   8  14   42.70    3.80
  -2  -8  14    0.40    3.30
  -2  -8  14    1.00    2.50
   2  -8 -14    1.10    3.80
   2  -8 -14   -0.80    2.10
  -2  -8  14    1.50    4.10
   2  -8 -14   -0.60    4.40
  -2  -8  14   -0.60    2.50
  -2   8  14    3.00    4.50
  -2   8  14   -0.50    2.00
  -2   8  14    2.00    2.00
  -1  -8  14   34.70    5.10
  -1  -8  14   43.80    4.00
  -1  -8  14   25.40    6.20
  -1  -8  14   31.20    7.10
   1  -8 -14   37.20    3.40
  -1   8  14   32.90    3.50
  -1   8  14   31.50    6.90
  -1   8  14   38.20    4.30
   0  -8  14   87.29    7.00
   0  -8  14  128.89   18.70
   0  -8  14   97.99    9.90
   0   8  14   91.19    9.90
   0   8  14   90.99    5.80
   1  -8  14    0.70    2.80
   1  -8  14   -5.60    5.70
   1  -8  14   -2.00    5.30
  -1  -8 -14   -0.60    3.50
   1   8  14    5.00    5.60
   1   8  14   -0.90    1.60
  -1   8 -14   -0.20    2.70
   2  -8  14   15.50    2.80
   2  -8  14   12.70    3.00
  -2  -8 -14   14.30    4.90
  -2   8 -14   14.80    4.00
  -3  -8 -14    2.40    7.50
   3  -8  14    1.50    2.10
   4  -9 -14    0.60    2.30
   4  -9 -14    0.70    2.30
  -4  -9  14    0.20    1.80
  -4   9  14    1.80    1.50
   3  -9 -14   -1.50    2.10
  -3  -9  14   -5.40    5.00
   3  -9 -14    3.90    3.00
  -3  -9  14    1.00    2.20
  -3   9  14    0.60    1.90
  -2  -9  14   17.90    7.50
   2  -9 -14   17.40    3.00
   2  -9 -14   17.20    4.60
   2  -9 -14   16.50    6.60
  -2  -9  14   18.20    3.70
  -2  -9  14   20.80    5.30
  -2  -9  14   13.40    3.90
  -2   9  14   16.50    2.90
  -2   9  14    7.20    5.00
  -1  -9  14   67.39    6.80
  -1  -9  14   75.39    5.00
  -1  -9  14   82.19   11.30
  -1  -9  14   61.39    8.50
  -1   9  14   76.99    4.60
  -1   9  14   78.49   10.30
  -1   9  14   68.99    5.50
   0  -9  14   23.60    4.50
   0  -9  14   24.60    5.90
   0  -9  14   32.50    8.20
   0   9  14   25.60    3.80
   0   9 -14   13.60    3.30
   0   9  14   38.90    7.90
  -1  -9 -14    3.50    4.20
   1  -9  14    0.00    2.60
  -1   9 -14   -1.70    2.90
   1   9  14  -15.30    6.90
   1   9  14   -0.50    2.10
   2  -9  14   17.10    3.30
  -2  -9 -14   20.10    5.20
  -2  -9 -14    9.90    5.20
   2  -9  14   20.20    2.90
  -2   9 -14   24.30    4.20
  -3  -9 -14   -1.20    3.70
   3  -9  14   -2.70    1.80
  -3   9 -14    2.10    2.50
  -3 -10  14   29.00    3.80
   3 -10 -14   28.10    3.30
   3 -10 -14   19.20    3.20
  -3  10  14   29.10    3.50
  -2 -10  14    4.50    2.40
   2 -10 -14  -18.80    6.60
  -2 -10  14    0.90    3.10
  -2 -10  14   -3.20    8.30
   2 -10 -14    2.40    2.00
   2 -10 -14   -1.10    3.60
  -2 -10  14    4.60    4.30
  -2  10  14    0.20    3.80
  -2  10  14    1.50    2.00
  -1 -10  14   53.09   10.30
  -1 -10  14   31.60    6.40
  -1 -10  14   53.99    6.70
  -1  10  14   52.49    4.80
  -1  10  14   56.89    9.10
   1  10 -14   62.39    9.00
  -1  10  14   49.99    4.10
   0 -10  14   81.99    7.30
   0 -10 -14   87.59    8.60
   0 -10  14  102.69   13.10
   0  10  14   88.59    5.90
   0  10  14   81.49   10.90
  -1 -10 -14   47.20    7.10
  -1 -10 -14   47.60    6.60
   1 -10  14   40.50    5.40
  -1  10 -14   49.99    5.40
  -2 -10 -14   16.60    4.90
  -2 -10 -14    9.50    4.40
   2 -10  14   12.20    3.00
  -2  10 -14   16.60    3.80
  -3 -10 -14    6.20    3.80
  -3  10 -14   -0.30    2.00
   3 -11 -14   64.79    5.20
   3 -11 -14   64.69    3.90
  -3 -11  14   60.19    4.60
  -3  11  14   63.89    4.30
  -2 -11  14   42.00    5.80
  -2 -11  14   18.30    4.20
  -2 -11  14   31.60    3.80
   2 -11 -14   28.20    5.00
  -2  11  14   29.10    6.80
  -2  11  14   32.40    3.50
   1 -11 -14   -3.20    7.30
  -1 -11  14    2.90    3.80
  -1 -11  14   13.10    4.40
  -1 -11  14    7.40    5.80
   1 -11 -14   14.10    4.80
  -1  11  14    8.90    2.30
   1  11 -14   16.50    9.20
  -1  11  14    7.90    5.50
   0 -11  14   12.60    6.50
   0 -11 -14   14.60    5.10
   0 -11  14   16.40    4.50
   0  11  14   27.50    6.80
  -1 -11 -14    2.50    4.40
   1 -11  14    2.30    3.00
  -1  11 -14   -1.30    2.90
   2 -11  14    3.60    2.60
  -2 -11 -14    6.60    4.60
  -2 -11 -14   11.80    4.50
  -2  11 -14    4.00    3.00
   3 -12 -14   14.60    3.20
  -3 -12  14    7.30    2.30
  -3  12  14    5.70    3.70
  -2 -12  14   47.80    4.30
  -2 -12  14   50.09    5.80
   2 -12 -14   31.80    4.80
  -2  12  14   39.50    3.80
  -1 -12  14    2.20    3.50
   1 -12 -14    1.60    4.00
  -1  12  14   -0.30    4.80
   0 -12 -14    9.70    6.70
   0  12  14   18.10    8.30
   0  12 -14   14.40    7.30
   1 -12  14   11.50    3.50
  -1 -12 -14    9.40    4.50
  -1  12 -14    8.10    4.30
   2 -12  14    4.20    2.10
  -2 -12 -14    1.60    3.70
  -2  12 -14   -2.10    2.70
   2 -13 -14   15.30    3.10
  -2 -13  14   26.50    4.50
  -2  13  14   11.40    4.80
  -1 -13  14    4.50    3.10
   1 -13 -14    2.50    3.60
   0 -13 -14   -1.50    3.90
   0 -13  14    1.30    3.40
   1 -13  14   16.80    3.70
  -1 -13 -14   11.70    4.40
  -2 -13 -14    0.30    4.10
   2 -13  14    6.20    1.90
   1 -14 -14    0.80    1.90
  -1 -14  14    6.30    3.10
   0 -14 -14    3.90    3.40
   0 -14  14    0.90    3.00
  -1 -14 -14    0.90    3.30
   1 -14  14   -2.00    2.00
   4   0 -15    1.80    2.70
  -4   0  15   -1.80    1.70
   4   0 -15   17.30    6.40
  -3   0  15   -8.60    4.70
  -3   0  15   -1.50    3.20
   3   0 -15    3.80    4.20
  -2   0  15   -0.60    1.80
  -2   0  15    0.40    1.70
   2   0 -15   -1.00    4.10
  -2   0  15    3.50    3.70
  -2   0  15    0.80    2.90
   1   0 -15    0.20    3.40
  -1   0  15    0.60    3.00
  -1   0  15    0.30    2.10
  -1   0  15   -0.80    3.20
   0   0  15   -2.00    1.90
   0   0  15   -1.30    3.50
   0   0 -15   -4.50    2.10
   0   0  15    0.70    1.20
   0   0  15   -0.50    3.40
   1   0  15   -0.30    3.70
   1   0  15   -2.40    1.40
  -1   0 -15    2.50    2.60
  -2   0 -15    1.30    3.00
   2   0  15    1.80    2.10
   3   0  15    2.00    1.10
  -3   0 -15    0.50    2.80
  -4   0 -15   -0.90    2.60
   4  -1 -15   66.39   10.20
   4  -1 -15   46.80    4.70
  -4  -1  15   55.59    4.00
  -4   1  15   56.79    4.00
   4   1 -15   52.19    8.40
   4   1 -15   46.80    4.60
  -3  -1  15  293.77   15.50
  -3  -1  15  300.17   19.80
  -3  -1  15  296.17   11.60
   3  -1 -15  304.47   18.30
  -3   1  15  281.17   15.30
  -3   1  15  299.77   11.70
   3   1 -15  284.67   18.00
  -3   1  15  285.97   19.70
  -2  -1  15    5.20    2.20
  -2  -1  15    8.50    2.80
  -2  -1  15    7.70    3.80
   2  -1 -15    9.90    4.90
  -2   1  15    5.20    4.00
   2   1 -15    2.30    4.30
  -2   1  15    2.50    2.00
  -2   1  15    4.70    2.00
  -2   1  15    2.20    4.70
   1  -1 -15   21.90    5.40
  -1  -1  15   29.00    5.60
  -1  -1  15   21.20    5.90
  -1  -1  15   32.90    4.10
  -1   1  15   23.80    5.50
  -1   1  15   26.80    3.50
  -1   1  15   21.30    5.70
   0  -1  15  419.26   13.60
   0  -1  15  412.36   11.90
   0  -1 -15  429.46   13.90
   0  -1  15  413.96   18.40
   0   1  15  420.86   11.90
   0   1  15  388.26   17.80
   0   1  15  416.06   18.00
   0   1 -15  425.86   13.70
   0   1  15  416.76   13.30
   1  -1  15  118.09    6.00
  -1  -1 -15  122.79    7.10
   1  -1  15  106.89    9.40
   1   1  15  110.69    5.70
   1   1  15  103.89   10.50
  -1   1 -15  116.09    6.60
  -2  -1 -15    9.80    3.40
  -2   1 -15    6.90    3.10
  -3  -1 -15   19.70    4.40
   3  -1  15   16.40    3.20
  -3   1 -15   17.10    3.70
  -4  -1 -15    1.40    2.80
  -4   1 -15    3.40    2.90
   4  -2 -15    0.70    2.30
   4  -2 -15    0.40    5.90
  -4  -2  15   -0.50    1.70
   4  -2 -15    0.80    2.50
  -4   2  15    1.50    1.70
   4   2 -15    1.90    2.40
   4   2 -15   -2.40    4.30
  -3  -2  15    1.30    3.80
  -3  -2  15   -4.90    4.40
  -3  -2  15   -2.80    1.70
   3  -2 -15   -2.50    4.30
  -3   2  15    4.40    4.90
  -3   2  15    0.60    3.70
   3   2 -15   -7.70    3.10
  -3   2  15   -1.00    1.70
  -2  -2  15   10.60    2.90
   2  -2 -15   18.00    6.00
  -2  -2  15    7.10    2.40
  -2  -2  15    6.60    4.00
  -2  -2  15   10.30    5.70
  -2   2  15    5.40    4.30
  -2   2  15    8.00    4.40
  -2   2  15    6.10    2.20
  -2   2  15   10.70    2.50
   2   2 -15    3.00    4.40
  -1  -2  15   13.90    2.60
  -1  -2  15    3.60    2.90
  -1  -2  15   18.30    3.50
  -1  -2  15   11.10    5.00
   1   2 -15   12.70    4.50
  -1   2  15    8.10    3.70
  -1   2  15   13.40    5.10
  -1   2  15   17.80    3.20
  -1   2  15   11.40    2.30
   0  -2  15   85.19    8.40
   0  -2  15   80.49    5.50
   0  -2  15   86.29    8.60
   0  -2 -15   81.59    5.80
   0   2  15   80.69    3.90
   0   2  15   86.49    8.20
   0   2 -15   85.99    5.50
   0   2  15   80.99    5.00
   1  -2  15   29.00    3.70
  -1  -2 -15   29.20    4.50
   1   2  15   42.90    8.30
   1   2  15   29.10    3.30
  -1   2 -15   32.20    4.20
  -2  -2 -15   32.70    4.80
   2  -2  15   25.70    3.40
   2  -2  15   35.00    3.50
   2   2  15   24.00    3.00
  -2   2 -15   34.10    4.40
  -3  -2 -15   17.10    4.40
   3  -2  15   17.60    3.30
  -3   2 -15   21.60    4.00
  -4  -2 -15    8.60    3.30
  -4   2 -15    9.30    2.90
   4  -3 -15    8.20    2.70
  -4  -3  15    8.10    2.30
   4  -3 -15    6.10    2.60
   4   3 -15    4.80    2.60
  -4   3  15    4.80    2.00
   3  -3 -15   47.10    8.70
  -3  -3  15   42.30    4.10
  -3  -3  15   42.70    7.20
  -3  -3  15   39.10    9.00
  -3   3  15   41.90    7.30
  -3   3  15   39.90    3.70
   3   3 -15   51.99    9.20
  -3   3  15   36.30    8.80
  -2  -3  15   -1.10    3.20
  -2  -3  15   -0.30    2.10
  -2  -3  15    1.80    4.40
  -2  -3  15    2.20    2.30
   2  -3 -15   -3.00    4.50
  -2   3  15    2.40    1.80
  -2   3  15    0.90    3.50
  -2   3  15    0.50    1.80
   2   3 -15    1.50    3.90
  -2   3  15    1.30    4.40
  -1  -3  15  127.09   11.50
  -1  -3  15  127.49    5.70
  -1  -3  15  129.29    7.00
  -1  -3  15  101.19    9.30
   1   3 -15  120.29    9.80
  -1   3  15  120.99   11.20
  -1   3  15  119.69    5.30
  -1   3  15  117.49    6.10
  -1   3  15  119.39    9.90
   0  -3  15   91.79    5.90
   0  -3 -15   94.99    6.20
   0  -3  15   91.69    9.20
   0  -3  15   97.59    8.90
   0   3  15   84.99    8.50
   0   3 -15   77.89    6.10
   0   3  15   95.89    5.40
   1  -3  15    6.70    4.40
  -1  -3 -15    0.70    2.90
   1  -3  15    2.50    2.20
   1   3  15   -3.00    3.80
   1   3  15    0.90    1.80
  -1   3 -15    3.90    2.70
   2  -3  15   -0.80    1.70
  -2  -3 -15    1.50    3.30
   2  -3  15   -1.10    2.10
   2   3  15   -0.10    1.90
  -2   3 -15    0.60    2.90
   3  -3  15    5.60    2.50
  -3  -3 -15   11.50    3.80
  -3   3 -15    7.50    3.10
   4  -3  15   40.40    4.10
  -4  -3 -15   34.30    4.90
  -4   3 -15   45.10    4.70
   4  -4 -15   18.90    3.40
   4  -4 -15   19.70    3.40
  -4  -4  15   18.00    3.00
  -4   4  15   23.00    2.90
   4   4 -15   16.00    3.20
  -3  -4  15   58.89   10.70
   3  -4 -15   57.39    5.20
  -3  -4  15   56.19    7.90
  -3  -4  15   59.19    4.60
   3  -4 -15   65.89    9.70
   3   4 -15   59.59    9.10
  -3   4  15   62.99    4.20
  -3   4  15   66.59    8.70
  -3   4  15   47.60    8.70
  -2  -4  15    3.60    2.20
  -2  -4  15    8.20    4.20
  -2  -4  15    4.20    2.80
   2  -4 -15    5.00    5.30
  -2  -4  15    0.40    4.50
   2   4 -15    8.40    4.60
  -2   4  15    2.70    4.30
  -2   4  15    7.10    2.50
  -2   4  15    4.80    2.10
  -1  -4  15   54.99    5.30
  -1  -4  15   58.39    4.00
  -1  -4  15   59.19    8.50
  -1  -4  15   54.89    9.30
  -1   4  15   55.59    8.20
   1   4 -15   51.39    7.40
  -1   4  15   62.49    3.80
  -1   4  15   60.29    4.70
  -1   4  15   58.59    8.90
   0  -4  15   13.60    5.10
   0  -4  15   15.50    3.60
   0  -4 -15   26.00    4.60
   0   4 -15   20.60    3.50
   0   4 -15   22.00    4.40
   0   4  15   17.40    3.10
   0   4  15   21.10    5.50
  -1  -4 -15    9.90    3.90
   1  -4  15   -1.30    4.00
   1  -4  15    6.90    3.80
   1   4  15    9.50    2.90
  -1   4 -15    7.70    3.20
   1   4  15   12.20    4.90
  -1   4 -15   19.10    4.80
  -2  -4 -15    5.40    3.80
   2  -4  15   -0.80    2.20
   2  -4  15    4.70    2.20
  -2   4 -15   -0.90    3.10
   2   4  15    3.00    1.80
   3  -4  15   -1.00    2.30
  -3  -4 -15    4.40    3.30
  -3   4 -15    0.60    2.60
  -4  -4 -15    1.20    2.50
   4  -4  15    0.60    2.10
  -4   4 -15    0.00    2.30
   4  -5 -15    2.10    2.60
  -4  -5  15    4.20    2.30
   4  -5 -15    6.70    2.70
  -4   5  15    5.20    2.00
   4   5 -15    5.10    2.30
  -3  -5  15   98.19    5.90
   3  -5 -15   95.99    6.30
  -3  -5  15   64.19   13.60
  -3  -5  15   99.89    9.30
   3  -5 -15   99.99   12.70
   3  -5 -15   98.59    6.00
  -3   5  15  103.39    5.30
   3   5 -15  107.99   10.60
  -3   5  15   97.79    9.60
  -2  -5  15  128.79    6.50
  -2  -5  15  120.99   10.60
  -2  -5  15  134.49   13.40
  -2  -5  15  113.09    7.00
   2  -5 -15  113.99   11.50
  -2   5  15  128.89   11.20
  -2   5  15  114.19    6.20
  -2   5  15  122.19    5.70
   2   5 -15  116.59   10.70
  -2   5  15  111.19   12.40
  -1  -5  15   12.60    5.80
  -1  -5  15   18.20    3.70
  -1  -5  15   11.90    5.10
  -1   5  15   11.60    2.80
  -1   5  15   10.30    5.30
   1   5 -15   14.80    4.30
  -1   5  15   14.20    4.60
  -1   5  15   12.80    2.40
   0  -5  15   13.20    5.20
   0  -5  15    9.70    4.50
   0  -5  15   18.00    3.50
   0   5 -15   21.80    3.80
   0   5 -15   12.10    4.00
   0   5  15   16.20    3.10
   0   5  15   19.60    5.60
  -1  -5 -15    2.70    3.70
   1  -5  15    9.80    6.50
   1  -5  15    0.80    2.10
   1  -5  15   -6.50    3.80
   1   5  15    1.40    1.80
  -1   5 -15    0.30    2.90
   1   5  15   -2.60    4.00
  -2  -5 -15   18.80    4.70
   2  -5  15   20.10    3.20
   2  -5  15   17.60    3.20
   2   5  15   15.90    2.80
  -2   5 -15   19.80    4.20
  -3  -5 -15   17.80    4.30
   3  -5  15   20.30    3.40
  -3   5 -15   22.40    3.80
   4  -5  15   -0.80    2.40
   4  -6 -15    7.60    2.80
  -4  -6  15   13.00    2.70
   4  -6 -15    7.40    2.70
   4   6 -15   12.90    2.40
  -4   6  15   10.10    2.30
   3  -6 -15   -1.20    2.40
  -3  -6  15    0.50    3.70
   3  -6 -15   -2.40    2.80
   3  -6 -15    7.30    5.70
  -3  -6  15   14.40    6.00
  -3  -6  15    3.20    2.40
  -3   6  15   -1.30    4.00
  -3   6  15   -1.20    5.20
   3   6 -15   -1.80    3.70
  -3   6  15    0.60    1.90
   2  -6 -15    2.50    8.00
  -2  -6  15    8.80    3.20
  -2  -6  15    5.70    2.80
  -2  -6  15    8.80    5.20
  -2   6  15    7.20    2.20
   2   6 -15    6.50    4.40
  -2   6  15    9.00    2.40
  -1  -6  15    8.50    2.50
  -1  -6  15    8.40    3.50
  -1  -6  15    5.00    4.40
  -1  -6  15   16.00    6.10
   1   6 -15   -0.50    3.50
  -1   6  15    5.00    2.20
  -1   6  15    6.40    4.80
  -1   6  15    6.70    2.10
   0  -6 -15    1.60    3.30
   0  -6  15    3.00    4.20
   0  -6  15    0.60    2.90
   0  -6  15   -2.10    3.80
   0   6  15    1.60    2.10
   0   6 -15    0.90    2.40
   0   6  15   -5.10    3.80
   1  -6  15    4.90    4.10
  -1  -6 -15    5.00    4.00
   1  -6  15    0.90    2.30
  -1   6 -15    4.60    3.20
   1   6  15    3.90    2.20
   1   6  15    4.00    5.50
  -2  -6 -15    9.40    4.50
   2  -6  15    0.10    2.10
   2  -6  15    6.40    2.50
  -2   6 -15    4.80    3.20
   2   6  15    1.20    2.00
   3  -6  15   14.70    3.00
  -3  -6 -15   17.20    4.40
  -3   6 -15   16.10    3.60
   3  -7 -15    0.80    2.30
   3  -7 -15    1.60    9.90
   3  -7 -15    7.10    5.10
  -3  -7  15    2.20    2.50
  -3   7  15    2.60    2.00
   3   7 -15   16.70    5.50
  -2  -7  15   38.40    4.90
   2  -7 -15   40.30    4.30
   2  -7 -15   29.20    7.30
  -2  -7  15   39.90    4.50
  -2  -7  15   26.70    6.90
  -2  -7  15   36.20    7.10
   2   7 -15   36.30    6.40
  -2   7  15   33.10    3.60
  -2   7  15   34.20    4.00
  -2   7  15   29.80    6.90
  -1  -7  15    2.60    2.10
  -1  -7  15    6.90    3.90
  -1  -7  15   -2.10    2.50
  -1  -7  15   -0.90    4.20
  -1   7  15   -1.30    1.80
  -1   7  15    0.00    1.90
  -1   7  15    3.30    4.40
   0  -7  15    0.40    4.10
   0  -7  15   -0.50    3.60
   0   7  15    0.40    3.90
   0   7  15   -0.30    2.20
   0   7 -15   -0.40    2.40
  -1  -7 -15    9.20    4.70
   1  -7  15   -6.00    7.10
   1  -7  15    5.00    3.00
   1   7  15    4.50    1.90
  -1   7 -15   11.00    3.50
   1   7  15   -1.60    5.30
  -2  -7 -15   -1.70    4.10
   2  -7  15    2.30    2.30
   2  -7  15    9.70    2.50
   2   7  15    1.00    2.10
  -2   7 -15    4.30    3.40
  -3  -7 -15    5.50    4.00
   3  -7  15    5.70    2.50
  -3   7 -15    3.80    2.70
   4  -8 -15    3.00    2.60
  -4  -8  15    1.20    1.70
   4  -8 -15    0.30    2.10
  -4   8  15    5.40    1.90
   3  -8 -15   12.50    2.90
  -3  -8  15   15.70    5.60
  -3  -8  15   14.10    3.10
   3  -8 -15   12.90    3.20
  -3   8  15   16.60    5.40
  -3   8  15   18.10    3.00
  -2  -8  15    7.40    5.60
   2  -8 -15    1.80    2.40
  -2  -8  15    2.30    2.60
   2  -8 -15    3.50    4.00
  -2  -8  15    3.50    3.60
   2  -8 -15   -7.40    4.60
  -2   8  15    7.00    3.00
  -2   8  15    0.90    2.20
  -2   8  15    0.00    3.50
   1  -8 -15   97.29    6.90
  -1  -8  15  115.09    5.90
  -1  -8  15  103.69   12.50
  -1  -8  15  109.79    7.60
  -1  -8  15   98.89   10.30
  -1   8  15  118.09    5.60
  -1   8  15  110.99    6.50
  -1   8  15  115.79   10.70
   0  -8  15   14.20    3.90
   0  -8  15   22.30    5.30
   0  -8  15   12.20    6.20
   0   8  15   10.70    3.10
   0   8 -15   13.60    3.50
   0   8  15   15.90    5.90
  -1  -8 -15   21.70    5.40
   1  -8  15   20.00    3.50
  -1   8 -15   23.20    4.20
   1   8  15   13.20    2.90
   2  -8  15   -0.40    2.10
  -2  -8 -15   -2.10    3.70
  -2  -8 -15    1.50    5.10
  -2   8 -15   -1.00    3.10
   3  -8  15    1.00    2.00
  -3  -8 -15   -1.50    3.40
  -3   8 -15    1.60    2.30
   3  -9 -15    1.00    2.50
  -3  -9  15   -0.10    2.60
   3  -9 -15    2.10    2.10
  -3   9  15   -1.30    2.10
   2  -9 -15    1.80    3.90
   2  -9 -15    3.60    2.40
  -2  -9  15    1.50    2.30
  -2  -9  15   -5.40    3.70
   2  -9 -15    7.50    7.10
  -2  -9  15    9.60    5.80
  -2  -9  15    4.60    3.00
  -2   9  15    5.60    2.30
  -2   9  15    3.40    4.00
  -1  -9  15    3.20    3.30
  -1  -9  15    2.30    4.90
  -1  -9  15    4.50    2.00
  -1  -9  15    1.80    4.10
  -1   9  15    3.00    2.40
  -1   9  15   -0.30    4.00
  -1   9  15    4.70    2.20
   0  -9  15  105.59    7.50
   0  -9  15  100.19   10.20
   0   9  15  120.49   11.30
   0   9  15  109.39    6.40
   1  -9  15    9.20    3.40
  -1  -9 -15   13.80    5.10
   1   9  15   13.20    3.00
  -1   9 -15   15.30    3.90
   2  -9  15   27.10    3.80
  -2  -9 -15   35.70    5.90
  -2  -9 -15   48.00    6.60
  -2   9 -15   31.90    4.70
  -3  -9 -15   -3.90    3.30
  -3   9 -15   -2.40    1.90
   3 -10 -15   41.20    3.70
  -3 -10  15   51.29    4.30
  -3  10  15   56.19    4.10
  -2 -10  15   32.20    3.80
  -2 -10  15   27.00    4.70
   2 -10 -15   22.10    3.10
  -2 -10  15   20.20    5.10
  -2  10  15   17.30    5.30
  -2  10  15   29.00    3.50
  -1 -10  15  -11.00    6.60
  -1 -10  15    3.50    3.50
  -1 -10  15   -0.20    3.70
   1 -10 -15    3.90    4.20
   1 -10 -15    8.00    7.30
   1  10 -15   11.80    8.80
  -1  10  15    2.50    2.30
  -1  10  15    2.60    2.70
  -1  10  15    6.50    4.60
   0 -10  15   81.69    7.10
   0 -10 -15   87.19    8.30
   0 -10  15   99.59   12.40
   0  10  15   83.79    5.60
   0  10  15   60.69    8.90
  -1 -10 -15   14.20    4.90
   1 -10  15   12.90    3.60
  -1 -10 -15   13.00    4.50
  -1  10 -15   13.00    3.70
  -2 -10 -15   -3.40    3.40
  -2 -10 -15   -5.50    3.90
   2 -10  15   -0.80    2.10
  -2  10 -15    1.80    3.30
  -3 -11  15   22.40    4.60
   3 -11 -15    4.90    2.60
  -2 -11  15   16.50    3.30
   2 -11 -15   11.70    4.00
  -2 -11  15   17.90    4.10
  -2  11  15   18.70    2.70
  -1 -11  15   -0.40    4.00
  -1 -11  15    0.70    4.20
   1 -11 -15    1.90    8.70
   1 -11 -15    4.00    4.20
  -1  11  15    4.30    4.80
  -1  11  15    3.60    3.70
   0 -11 -15    6.20    4.60
   0 -11  15   15.20    4.40
   0  11  15    6.50    6.30
   1 -11  15    1.60    2.70
  -1 -11 -15   -1.60    4.10
  -1  11 -15    5.70    3.70
   2 -11  15    1.80    2.10
  -2 -11 -15    3.70    5.70
  -2 -11 -15    5.50    4.10
  -2  11 -15    4.30    2.80
   2 -12 -15   50.79    5.40
  -2 -12  15   44.60    4.90
  -2  12  15   51.99    4.10
   1 -12 -15    3.30    3.90
  -1 -12  15    0.50    2.90
   0 -12 -15    1.60    4.00
   0 -12  15   -6.60    3.00
   1 -12  15    9.50    3.10
  -1 -12 -15   21.10    5.60
  -2 -12 -15    3.10    3.70
   2 -12  15   -1.20    1.70
   2 -13 -15   -2.40    2.30
  -2 -13  15   -1.80    2.10
   1 -13 -15    0.30    2.90
  -1 -13  15    1.40    2.90
   0 -13 -15    1.20    3.30
   0 -13  15    4.30    3.10
   1 -13  15   11.10    2.90
  -1 -13 -15   11.90    4.20
  -1 -14  15    9.20    3.20
   0 -14 -15   -0.50    2.70
   0 -14  15    0.30    2.40
  -4   0  16   18.90    2.90
   4   0 -16   13.20    3.00
   3   0 -16  124.69   12.80
  -3   0  16  152.18   14.30
  -3   0  16  137.59    6.30
  -3   0  16  140.79   11.00
  -2   0  16   70.49    4.60
   2   0 -16   55.09    8.80
  -2   0  16   76.69    5.30
  -2   0  16   79.19   10.10
  -1   0  16  114.29    9.90
   1   0 -16  110.99   10.40
  -1   0  16  106.99    6.20
  -1   0  16  117.39    5.30
  -1   0  16  104.09   10.90
   0   0 -16    5.60    2.90
   0   0  16    1.30    1.50
   0   0  16    2.50    3.30
   0   0  16   -1.00    2.00
   0   0  16   -5.30    3.80
  -1   0 -16   98.99    6.90
   1   0  16   80.79    9.80
   1   0  16   71.39    4.90
   2   0  16    2.30    1.70
  -3   0 -16   11.80    4.10
  -4   0 -16    7.40    2.90
   4  -1 -16    0.70    2.30
  -4  -1  16    2.50    2.10
   4   1 -16    4.50    2.60
  -4   1  16    1.50    2.00
  -3  -1  16   17.40    2.90
  -3  -1  16    9.40    5.70
  -3  -1  16   13.70    5.20
   3  -1 -16   11.40    5.90
   3   1 -16   11.70    5.20
  -3   1  16   14.50    6.00
  -3   1  16    5.40    4.40
  -3   1  16   14.80    2.90
  -2  -1  16    2.30    2.40
  -2  -1  16    2.30    5.00
   2  -1 -16    4.80    4.80
  -2  -1  16    4.20    4.20
  -2  -1  16    2.70    2.10
  -2   1  16    7.50    4.40
  -2   1  16    5.70    4.80
  -2   1  16    2.10    2.40
   2   1 -16    4.10    4.40
  -2   1  16    2.40    2.00
  -1  -1  16    7.40    2.00
  -1  -1  16    8.50    4.20
  -1  -1  16    7.40    2.80
   1  -1 -16   10.90    4.70
  -1  -1  16    6.30    4.10
  -1   1  16    5.00    4.30
  -1   1  16    5.50    1.90
  -1   1  16    2.20    2.00
   1   1 -16    4.00    4.20
  -1   1  16    7.30    4.10
   0  -1  16   19.30    5.20
   0  -1  16   22.10    5.70
   0  -1 -16   36.50    4.50
   0  -1  16   26.90    3.60
   0   1  16   33.40    4.20
   0   1  16   26.20    5.60
   0   1 -16   35.10    4.40
   1  -1  16   60.19    8.00
  -1  -1 -16   66.79    6.30
   1  -1  16   55.29    4.40
   1   1  16   53.59    4.30
  -1   1 -16   73.09    6.00
   1   1  16   68.59    8.90
   2  -1  16   12.30    2.40
   2   1  16   13.50    2.50
  -3  -1 -16    2.30    3.30
  -3   1 -16    9.30    3.70
  -4  -1 -16   15.70    3.50
  -4   1 -16   14.90    3.50
   4  -2 -16    5.90    2.40
   4  -2 -16    2.40    2.30
   4   2 -16    1.80    2.50
  -3  -2  16   -1.10    1.80
  -3  -2  16    0.60    3.60
  -3  -2  16    7.00    6.40
   3  -2 -16   -1.60    3.90
   3   2 -16   -2.80    3.20
  -3   2  16    2.60    1.90
  -3   2  16   -1.00    5.20
  -3   2  16   -3.20    3.70
  -2  -2  16   -2.00    4.20
  -2  -2  16    3.80    2.10
  -2  -2  16    4.50    2.50
   2  -2 -16    1.50    4.20
  -2  -2  16    7.60    5.40
  -2   2  16   -4.80    4.70
  -2   2  16    7.80    4.10
   2   2 -16   -2.60    3.70
  -2   2  16    0.50    1.90
  -2   2  16    0.20    1.90
   1  -2 -16   75.79    9.90
  -1  -2  16   88.59    4.80
  -1  -2  16   99.89   10.40
  -1  -2  16   74.59    8.70
  -1  -2  16   83.69    5.80
  -1   2  16   84.69   10.10
  -1   2  16   84.09    5.40
   1   2 -16   94.49    9.50
  -1   2  16   91.39    4.60
  -1   2  16   84.69    8.90
   0  -2  16   13.00    4.70
   0  -2  16   22.00    3.60
   0  -2 -16   16.10    3.80
   0  -2  16    6.90    3.90
   0   2 -16   14.90    3.30
   0   2  16    7.60    1.90
   0   2  16   10.30    4.90
   0   2  16   16.60    3.10
   0   2 -16   11.80    5.20
   1  -2  16   -0.80    3.70
  -1  -2 -16    5.90    3.80
   1  -2  16    2.90    2.20
  -1   2 -16    0.50    2.80
   1   2  16    1.30    1.80
   1   2  16    8.20    5.00
  -2  -2 -16   -2.40    3.20
   2  -2  16   -4.10    1.80
  -2   2 -16   -2.70    2.80
   2   2  16    1.30    1.90
  -3  -2 -16    6.60    4.10
  -3   2 -16    7.70    3.50
  -4  -2 -16    2.90    3.00
  -4   2 -16    7.80    3.20
   4  -3 -16    0.00    1.90
   4  -3 -16    1.40    2.40
  -4  -3  16    2.80    2.00
   4   3 -16   -1.70    2.30
  -4   3  16    0.40    1.60
  -3  -3  16   32.10    3.90
  -3  -3  16   27.20    6.50
  -3  -3  16   28.30   12.90
   3  -3 -16   27.60    7.20
  -3   3  16   17.10    8.70
  -3   3  16   31.80    3.70
  -3   3  16   33.70    6.70
   3   3 -16   36.20    7.40
  -2  -3  16   36.20    6.70
  -2  -3  16   47.90    4.20
   2  -3 -16   53.89    9.30
  -2  -3  16   52.79    5.10
  -2  -3  16   41.60    7.80
   2   3 -16   44.50    8.00
  -2   3  16   45.10    9.20
  -2   3  16   48.00    3.80
  -2   3  16   55.19    4.40
  -1  -3  16   18.70    6.10
  -1  -3  16   23.50    6.60
  -1  -3  16   17.40    3.40
  -1  -3  16   19.80    2.70
  -1   3  16   21.60    3.50
  -1   3  16   17.30    2.70
  -1   3  16    9.90    5.20
  -1   3  16   16.60    5.40
   1   3 -16   16.60    4.60
   0  -3 -16    6.10    2.90
   0  -3  16    7.80    2.80
   0  -3  16    7.20    3.90
   0  -3  16   13.50    4.80
   0   3 -16    7.30    3.90
   0   3  16   14.90    2.90
   0   3  16    5.90    2.20
   0   3  16    8.00    4.00
  -1  -3 -16    5.50    3.60
   1  -3  16    0.70    2.00
   1   3  16    1.80    2.00
  -1   3 -16    3.50    2.90
   1   3  16   -1.60    4.50
  -2  -3 -16    0.20    3.30
   2  -3  16    3.60    2.00
   2   3  16    0.30    1.80
  -2   3 -16    7.40    3.70
  -3  -3 -16    4.20    3.70
  -3   3 -16   -1.10    2.50
  -4  -4  16   21.60    3.10
   4  -4 -16   21.40    3.10
   4  -4 -16   19.70    3.20
  -4   4  16   21.30    2.70
   4   4 -16   24.10    3.30
  -3  -4  16   84.39    8.90
   3  -4 -16   87.89    6.10
   3  -4 -16  101.39   11.60
  -3  -4  16   72.09   11.40
  -3  -4  16   83.39    5.40
  -3   4  16   86.59    5.00
   3   4 -16   68.09    9.50
  -3   4  16   68.99   10.70
  -3   4  16   81.19    8.80
  -2  -4  16  133.29   13.70
  -2  -4  16  122.69    7.00
   2  -4 -16  139.99   13.60
  -2  -4  16  138.29   12.80
  -2  -4  16  123.19    6.30
  -2   4  16  136.79   12.40
   2   4 -16  130.49   11.70
  -2   4  16  117.19   12.80
  -2   4  16  121.89    5.80
  -2   4  16  112.29    6.40
  -1  -4  16   28.10    4.10
  -1  -4  16   28.10    6.30
  -1  -4  16   31.40    3.40
  -1  -4  16   25.70    6.60
   1   4 -16   25.60    5.60
  -1   4  16   20.20    5.90
  -1   4  16   30.00    6.80
  -1   4  16   34.40    3.80
  -1   4  16   29.80    3.10
   0  -4  16   13.20    4.80
   0  -4  16   12.30    5.20
   0   4 -16    9.90    4.30
   0   4  16   12.90    4.70
   0   4 -16   13.40    3.40
   0   4  16    9.60    3.20
  -1  -4 -16   85.29    7.50
   1  -4  16   90.09    6.20
   1   4  16   69.79    5.30
  -1   4 -16   88.79    6.40
  -2  -4 -16   13.20    4.40
   2  -4  16   23.20    3.40
  -2   4 -16   24.90    4.30
   2   4  16   21.10    3.10
  -3  -4 -16   15.50    4.10
   3  -4  16   10.10    3.00
  -3   4 -16   14.20    3.40
   4  -5 -16    3.20    2.30
   4  -5 -16    2.70    2.30
  -4  -5  16   -0.90    1.40
   4   5 -16    2.50    2.10
  -4   5  16    1.20    1.60
   3  -5 -16    6.30    2.90
  -3  -5  16    0.60    6.60
  -3  -5  16    6.30    2.50
   3  -5 -16   10.40    6.40
   3  -5 -16    6.30    3.10
  -3  -5  16   12.50    4.70
  -3   5  16    4.90    3.90
   3   5 -16    4.00    4.80
  -3   5  16    9.90    2.50
  -2  -5  16    9.80    3.20
  -2  -5  16   15.10    6.20
  -2  -5  16   11.40    3.10
  -2  -5  16   12.30    5.60
   2  -5 -16   10.20    5.50
  -2   5  16    3.20    4.50
  -2   5  16    7.10    2.40
  -2   5  16    2.50    5.50
  -1  -5  16    1.50    4.60
  -1  -5  16    1.00    3.90
  -1  -5  16   -1.30    2.50
  -1  -5  16    0.10    1.60
  -1   5  16   -0.70    1.90
   1   5 -16    9.90    4.30
  -1   5  16   -0.30    1.70
  -1   5  16   -0.70    3.60
  -1   5  16    0.20    4.50
   0  -5  16   20.40    4.00
   0  -5 -16    7.40    3.50
   0  -5  16   16.30    5.10
   0   5 -16    1.70    3.70
   0   5  16   12.40    3.10
   0   5  16   10.70    5.20
  -1  -5 -16   30.20    5.40
   1  -5  16   23.30    3.60
   1   5  16   24.60    3.20
  -1   5 -16   36.40    4.90
  -2  -5 -16   28.20    5.30
   2  -5  16   20.30    3.30
  -2   5 -16   22.70    4.40
   2   5  16   21.20    3.10
  -3  -5 -16    6.40    4.50
   3  -5  16    6.90    2.70
  -3   5 -16    6.80    4.10
   4  -6 -16    3.30    2.30
   4  -6 -16    1.80    2.40
   4   6 -16    2.10    1.80
  -4   6  16    2.80    1.70
   3  -6 -16   50.39    4.80
  -3  -6  16   54.29    4.70
  -3  -6  16   62.09    8.60
   3  -6 -16   50.59    4.90
   3  -6 -16   63.59   10.90
   3   6 -16   49.00    8.00
  -3   6  16   58.09    4.10
  -3   6  16   58.09    7.90
  -2  -6  16  133.09    7.60
  -2  -6  16  124.29   11.20
  -2  -6  16  140.49   13.30
   2  -6 -16  134.09   12.80
  -2  -6  16  144.09    7.00
  -2   6  16  150.08    6.40
  -2   6  16  132.69    6.80
   2   6 -16  130.09   10.90
  -2   6  16  149.79   14.60
  -2   6  16  146.09   11.70
  -1  -6  16    6.30    2.40
  -1  -6  16    6.50    4.30
  -1  -6  16    6.60    3.10
  -1  -6  16    3.40    3.80
  -1   6  16    3.90    1.90
  -1   6  16   -2.60    4.70
   1   6 -16   13.40    4.70
  -1   6  16   -1.30    5.50
  -1   6  16    4.10    3.40
   0  -6  16   60.09   10.00
   0  -6  16   42.80    7.40
   0  -6  16   59.39    6.30
   0   6  16   43.70    7.50
   0   6  16   45.00    4.50
   1  -6  16   77.89    5.80
  -1  -6 -16   69.79    7.40
  -1   6 -16   88.29    6.90
   1   6  16   76.89    5.20
  -2  -6 -16    1.70    4.00
   2  -6  16   -0.30    2.00
  -2   6 -16   -3.10    3.00
   2   6  16    2.70    2.10
  -3  -6 -16   64.99    6.60
  -3   6 -16   63.59    5.50
  -4  -7  16    1.30    1.60
   4  -7 -16   -1.10    1.80
   4  -7 -16    2.40    2.30
  -4   7  16    1.30    1.60
   3  -7 -16   24.60    3.70
  -3  -7  16   21.70    3.40
   3  -7 -16   17.00    3.20
  -3   7  16   13.70    2.60
   2  -7 -16   10.70    6.80
  -2  -7  16   19.60    5.20
   2  -7 -16   34.00    4.10
  -2  -7  16   31.80    4.80
  -2  -7  16   22.30   10.20
  -2  -7  16   30.00    3.90
  -2   7  16   31.40    4.20
   2   7 -16   35.20    6.60
  -2   7  16   31.70    3.70
  -2   7  16   33.10    7.10
  -1  -7  16  235.38    8.80
  -1  -7  16  231.48   14.80
  -1  -7  16  221.18   17.10
  -1  -7  16  242.58   10.70
  -1   7  16  247.38    8.70
  -1   7  16  228.78    9.40
  -1   7  16  199.48   16.40
  -1   7  16  241.18   15.10
   0  -7  16   -8.00    5.90
   0  -7  16    1.50    2.80
   0   7  16   -1.10    2.20
   1  -7  16   -2.60    2.40
  -1   7 -16    2.30    3.10
   1   7  16    0.70    2.50
   1   7  16  -19.40    6.80
  -2  -7 -16    6.90    4.50
   2  -7  16    9.10    2.70
   2   7  16    3.50    2.20
  -2   7 -16    7.90    3.70
  -3  -7 -16   15.70    4.40
  -3   7 -16   17.90    3.40
   3  -8 -16   -0.10    2.70
   3  -8 -16   -1.80    2.10
  -3  -8  16    3.50    2.60
  -3   8  16    4.20    3.00
  -2  -8  16   16.90    5.30
   2  -8 -16   11.80    4.50
  -2  -8  16   14.10    3.10
   2  -8 -16   23.50    7.20
   2  -8 -16   17.20    3.10
[truncated: 43,571 more chars]
